# Supplementary material for: Phosphatidylethanolamine Induces an Antifibrotic Phenotype in Normal Human Lung Fibroblasts and Ameliorates Bleomycin-Induced Lung Fibrosis in Mice
Source: Int J Mol Sci. 2018 Sep 14;19(9):2758. doi: 10.3390/ijms19092758 (PMC6164566; doi:10.3390/ijms19092758)
Supplement: Supplementary file 1 [file ijms-19-02758-s001.zip]

Archive with 12 entries (12 files):
- fig10.csv
- fig11.csv
- fig2.csv
- fig3.csv
- fig4.csv
- fig5_Recording Data (2).xlsx
- fig6.csv
- fig7. Recording Data.xlsx
- fig8.csv
- fig9.csv
- fig1b.csv
- fig1a.csv
