# Supplementary material for: Phosphatidylethanolamine Induces an Antifibrotic Phenotype in Normal Human Lung Fibroblasts and Ameliorates Bleomycin-Induced Lung Fibrosis in Mice
Source: Int J Mol Sci. 2018 Sep 14;19(9):2758. doi: 10.3390/ijms19092758 (PMC6164566; doi:10.3390/ijms19092758)
Supplement: Supplementary file 1 [file ijms-19-02758-s001.zip › fig10.csv]

grupo	raton	campo	score
salina	1	1	2
salina	1	2	1
salina	1	3	3
salina	1	4	2
salina	1	5	0
salina	1	6	3
salina	1	7	2
salina	1	8	2
salina	1	9	2
salina	1	10	3
salina	1	11	1
salina	1	12	3
salina	1	13	2
salina	1	14	2
salina	1	15	3
salina	1	16	0
salina	1	17	3
salina	1	18	2
salina	1	19	1
salina	1	20	2
salina	1	21	3
salina	1	22	3
salina	1	23	2
salina	1	24	3
salina	1	25	1
salina	2	1	4
salina	2	2	4
salina	2	3	3
salina	2	4	2
salina	2	5	3
salina	2	6	2
salina	2	7	1
salina	2	8	2
salina	2	9	3
salina	2	10	2
salina	2	11	2
salina	2	12	3
salina	2	13	1
salina	2	14	2
salina	2	15	1
salina	2	16	2
salina	2	17	3
salina	2	18	0
salina	2	19	1
salina	2	20	3
salina	2	21	1
salina	2	22	3
salina	2	23	3
salina	2	24	2
salina	2	25	2
salina	3	1	4
salina	3	2	0
salina	3	3	1
salina	3	4	4
salina	3	5	4
salina	3	6	2
salina	3	7	1
salina	3	8	3
salina	3	9	2
salina	3	10	4
salina	3	11	1
salina	3	12	1
salina	3	13	4
salina	3	14	4
salina	3	15	4
salina	3	16	1
salina	3	17	4
salina	3	18	4
salina	3	19	4
salina	3	20	2
salina	3	21	0
salina	3	22	4
salina	3	23	4
salina	3	24	4
salina	3	25	4
salina	3	26	4
salina	3	27	1
salina	3	28	4
salina	3	29	4
salina	3	30	4
salina	4	1	4
salina	4	2	4
salina	4	3	3
salina	4	4	4
salina	4	5	4
salina	4	6	3
salina	4	7	3
salina	4	8	3
salina	4	9	4
salina	4	10	4
salina	4	11	3
salina	4	12	3
salina	4	13	4
salina	4	14	3
salina	4	15	3
salina	4	16	4
salina	4	17	3
salina	4	18	3
salina	5	1	2
salina	5	2	1
salina	5	3	1
salina	5	4	4
salina	5	5	2
salina	5	6	4
salina	5	7	2
salina	5	8	4
salina	5	9	3
salina	5	10	4
salina	5	11	4
salina	5	12	4
salina	5	13	3
salina	5	14	4
salina	5	15	4
salina	5	16	2
salina	5	17	4
salina	5	18	4
salina	5	19	4
salina	5	20	2
salina	5	21	4
salina	5	22	4
salina	5	23	4
salina	6	1	2
salina	6	2	1
salina	6	3	3
salina	6	4	1
salina	6	5	4
salina	6	6	3
salina	6	7	4
salina	6	8	1
salina	6	9	3
salina	6	10	4
salina	6	11	3
salina	6	12	3
salina	6	13	3
salina	6	14	3
salina	6	15	0
salina	6	16	2
salina	6	17	4
salina	6	18	1
salina	6	19	4
salina	6	20	2
salina	6	21	3
salina	6	22	3
salina	6	23	3
salina	6	24	3
salina	6	25	3
salina	6	26	3
salina	6	27	4
salina	7	1	4
salina	7	2	4
salina	7	3	2
salina	7	4	3
salina	7	5	2
salina	7	6	1
salina	7	7	2
salina	7	8	2
salina	7	9	4
salina	7	10	3
salina	7	11	4
salina	7	12	3
salina	7	13	4
salina	7	14	3
salina	7	15	3
salina	7	16	0
salina	7	17	0
salina	7	18	4
salina	7	19	3
salina	7	20	4
salina	7	21	3
PE	1	1	2
PE	1	2	1
PE	1	3	3
PE	1	4	3
PE	1	5	3
PE	1	6	1
PE	1	7	3
PE	1	8	1
PE	1	9	1
PE	1	10	2
PE	1	11	2
PE	1	12	3
PE	1	13	1
PE	1	14	2
PE	1	15	1
PE	1	16	2
PE	1	17	2
PE	1	18	2
PE	1	19	3
PE	1	20	3
PE	1	21	2
PE	1	22	3
PE	1	23	2
PE	1	24	2
PE	1	25	2
PE	1	26	1
PE	1	27	3
PE	2	1	3
PE	2	2	1
PE	2	3	1
PE	2	4	1
PE	2	5	3
PE	2	6	3
PE	2	7	3
PE	2	8	1
PE	2	9	1
PE	2	10	0
PE	2	11	1
PE	2	12	3
PE	2	13	1
PE	2	14	3
PE	2	15	2
PE	2	16	3
PE	2	17	0
PE	2	18	0
PE	2	19	1
PE	2	20	2
PE	2	21	1
PE	2	22	1
PE	2	23	1
PE	2	24	3
PE	2	25	1
PE	2	26	0
PE	2	27	1
PE	3	1	3
PE	3	2	1
PE	3	3	2
PE	3	4	3
PE	3	5	1
PE	3	6	3
PE	3	7	2
PE	3	8	0
PE	3	9	0
PE	3	10	1
PE	3	11	0
PE	3	12	2
PE	3	13	4
PE	3	14	3
PE	3	15	2
PE	3	16	0
PE	3	17	0
PE	3	18	0
PE	3	19	1
PE	3	20	1
PE	3	21	0
PE	3	22	2
PE	3	23	0
PE	3	24	1
PE	3	25	2
PE	3	26	1
PE	3	27	1
PE	3	28	2
PE	3	29	1
PE	4	1	2
PE	4	2	2
PE	4	3	3
PE	4	4	3
PE	4	5	2
PE	4	6	3
PE	4	7	4
PE	4	8	3
PE	4	9	0
PE	4	10	4
PE	4	11	2
PE	4	12	4
PE	4	13	3
PE	4	14	3
PE	4	15	3
PE	4	16	4
PE	4	17	3
PE	4	18	3
PE	4	19	1
PE	4	20	3
PE	5	1	0
PE	5	2	2
PE	5	3	0
PE	5	4	1
PE	5	5	1
PE	5	6	1
PE	5	7	1
PE	5	8	0
PE	5	9	3
PE	5	10	2
PE	5	11	1
PE	5	12	1
PE	5	13	2
PE	5	14	1
PE	5	15	1
PE	5	16	0
PE	5	17	1
PE	5	18	2
PE	5	19	1
PE	5	20	0
PE	5	21	1
PE	5	22	3
PE	5	23	0
PE	5	24	0
PE	5	25	0
PE	5	26	2
PE	5	27	1
PE	5	28	3
SPE	1	1	2
SPE	1	2	2
SPE	1	3	2
SPE	1	4	1
SPE	1	5	3
SPE	1	6	2
SPE	1	7	3
SPE	1	8	1
SPE	1	9	1
SPE	1	10	2
SPE	1	11	3
SPE	1	12	1
SPE	1	13	3
SPE	1	14	2
SPE	1	15	2
SPE	1	16	2
SPE	1	17	2
SPE	1	18	2
SPE	1	19	1
SPE	1	20	1
SPE	1	21	1
SPE	1	22	1
SPE	1	23	3
SPE	1	24	4
SPE	1	25	3
SPE	1	26	1
SPE	1	27	3
SPE	2	1	1
SPE	2	2	1
SPE	2	3	1
SPE	2	4	2
SPE	2	5	2
SPE	2	6	0
SPE	2	7	0
SPE	2	8	1
SPE	2	9	0
SPE	2	10	2
SPE	2	11	1
SPE	2	12	2
SPE	2	13	2
SPE	2	14	1
SPE	2	15	1
SPE	2	16	1
SPE	2	17	1
SPE	2	18	4
SPE	2	19	1
SPE	2	20	0
SPE	3	1	2
SPE	3	2	4
SPE	3	3	3
SPE	3	4	0
SPE	3	5	0
SPE	3	6	0
SPE	3	7	1
SPE	3	8	2
SPE	3	9	1
SPE	3	10	0
SPE	3	11	3
SPE	3	12	4
SPE	3	13	0
SPE	3	14	2
SPE	3	15	2
SPE	3	16	0
SPE	3	17	0
SPE	3	18	2
SPE	3	19	0
SPE	3	20	2
SPE	3	21	0
SPE	3	22	0
SPE	3	23	0
SPE	3	24	1
SPE	3	25	2
SPE	3	26	1
SPE	4	1	2
SPE	4	2	3
SPE	4	3	1
SPE	4	4	3
SPE	4	5	3
SPE	4	6	2
SPE	4	7	3
SPE	4	8	4
SPE	4	9	3
SPE	4	10	2
SPE	4	11	1
SPE	4	12	3
SPE	4	13	3
SPE	4	14	4
SPE	4	15	4
SPE	4	16	3
SPE	4	17	2
SPE	4	18	4
SPE	4	19	3
SPE	4	20	4
SPE	4	21	3
SPE	4	22	3
SPE	4	23	4
SPE	4	24	3
SPE	4	25	3
SPE	4	26	4
SPE	5	1	1
SPE	5	2	1
SPE	5	3	2
SPE	5	4	0
SPE	5	5	1
SPE	5	6	1
SPE	5	7	1
SPE	5	8	1
SPE	5	9	3
SPE	5	10	1
SPE	5	11	0
SPE	5	12	0
SPE	5	13	0
SPE	5	14	1
SPE	5	15	1
SPE	5	16	2
SPE	5	17	3
SPE	5	18	3
SPE	5	19	1
SPE	5	20	1
SPE	5	21	0
SPE	5	22	1
SPE	5	23	1
SPE	5	24	0
SPE	5	25	1
SPE	5	26	0
SPE	5	27	1
SPE	6	1	1
SPE	6	2	1
SPE	6	3	1
SPE	6	4	1
SPE	6	5	3
SPE	6	6	2
SPE	6	7	2
SPE	6	8	1
SPE	6	9	1
SPE	6	10	2
SPE	6	11	1
SPE	6	12	1
SPE	6	13	3
SPE	6	14	0
SPE	6	15	1
SPE	6	16	1
SPE	6	17	1
SPE	6	18	2
SPE	6	19	2
SURF	1	1	4
SURF	1	2	1
SURF	1	3	3
SURF	1	4	2
SURF	1	5	4
SURF	1	6	1
SURF	1	7	4
SURF	1	8	4
SURF	1	9	4
SURF	1	10	4
SURF	1	11	4
SURF	1	12	1
SURF	1	13	4
SURF	1	14	1
SURF	1	15	4
SURF	1	16	2
SURF	1	17	4
SURF	1	18	1
SURF	1	19	4
SURF	1	20	3
SURF	1	21	1
SURF	1	22	2
SURF	1	23	4
SURF	1	24	2
SURF	1	25	4
SURF	1	26	4
SURF	1	27	4
SURF	1	28	4
SURF	1	29	3
SURF	1	30	3
SURF	2	1	1
SURF	2	2	2
SURF	2	3	1
SURF	2	4	3
SURF	2	5	2
SURF	2	6	1
SURF	2	7	2
SURF	2	8	1
SURF	2	9	1
SURF	2	10	2
SURF	2	11	3
SURF	2	12	0
SURF	2	13	2
SURF	2	14	2
SURF	2	15	1
SURF	2	16	1
SURF	2	17	3
SURF	2	18	3
SURF	2	19	2
SURF	2	20	0
SURF	2	21	3
SURF	2	22	1
SURF	2	23	3
SURF	2	24	2
SURF	2	25	1
SURF	2	26	3
SURF	3	1	2
SURF	3	2	2
SURF	3	3	2
SURF	3	4	0
SURF	3	5	0
SURF	3	6	1
SURF	3	7	2
SURF	3	8	3
SURF	3	9	1
SURF	3	10	2
SURF	3	11	1
SURF	3	12	0
SURF	3	13	1
SURF	3	14	1
SURF	3	15	1
SURF	3	16	1
SURF	3	17	1
SURF	3	18	3
SURF	3	19	1
SURF	3	20	0
SURF	4	1	0
SURF	4	2	2
SURF	4	3	4
SURF	4	4	4
SURF	4	5	4
SURF	4	6	4
SURF	4	7	3
SURF	4	8	4
SURF	4	9	2
SURF	4	10	4
SURF	4	11	4
SURF	4	12	3
SURF	4	13	0
SURF	4	14	0
SURF	4	15	4
SURF	4	16	4
SURF	4	17	4
SURF	4	18	1
SURF	4	19	1
SURF	4	20	3
SURF	4	21	2
SURF	4	22	4
SURF	4	23	4
SURF	4	24	4
SURF	4	25	4
SURF	5	1	3
SURF	5	2	3
SURF	5	3	3
SURF	5	4	3
SURF	5	5	3
SURF	5	6	2
SURF	5	7	3
SURF	5	8	3
SURF	5	9	3
SURF	5	10	3
SURF	5	11	3
SURF	5	12	2
SURF	5	13	3
SURF	5	14	1
SURF	5	15	2
SURF	5	16	1
SURF	5	17	3
SURF	5	18	0
SURF	5	19	3
SURF	5	20	3
SURF	5	21	3
SURF	5	22	3
SURF	5	23	1
SURF	5	24	1
SURF	5	25	2
SURF	6	1	1
SURF	6	2	4
SURF	6	3	3
SURF	6	4	1
SURF	6	5	2
SURF	6	6	3
SURF	6	7	3
SURF	6	8	3
SURF	6	9	2
SURF	6	10	2
SURF	6	11	3
SURF	6	12	1
SURF	6	13	2
SURF	6	14	3
SURF	6	15	1
SURF	6	16	4
SURF	6	17	3
SURF	6	18	3
SURF	6	19	2
SURF	6	20	1
SURF	6	21	2
SURF	6	22	4
SURF	6	23	1
SURF	6	24	2
SURF	6	25	1
SURF	6	26	3
SURF	6	27	2
SURF	6	28	1
SURF	7	1	1
SURF	7	2	4
SURF	7	3	2
SURF	7	4	2
SURF	7	5	4
SURF	7	6	3
SURF	7	7	3
SURF	7	8	2
SURF	7	9	4
SURF	7	10	2
SURF	7	11	4
SURF	7	12	3
SURF	7	13	4
SURF	7	14	2
SURF	7	15	4
SURF	7	16	4
SURF	7	17	1
SURF	7	18	4
SURF	7	19	3
SURF	7	20	3
SURF	7	21	1
SURF	7	22	2
SURF	7	23	2
