# Supplementary material for: Phosphatidylethanolamine Induces an Antifibrotic Phenotype in Normal Human Lung Fibroblasts and Ameliorates Bleomycin-Induced Lung Fibrosis in Mice
Source: Int J Mol Sci. 2018 Sep 14;19(9):2758. doi: 10.3390/ijms19092758 (PMC6164566; doi:10.3390/ijms19092758)
Supplement: Supplementary file 1 [file ijms-19-02758-s001.zip › fig11.csv]

GRUPO	PESOPUL	VOL	ABS1	ABS2	ABSPROM	COL
Control	0.245	2.45	0.508	0.489	0.4985	55.85420561
Control	0.475	4.75	0.5	0.516	0.508	57.08911523
Control	0.447	4.47	0.597	0.63	0.6135	70.80311154
Control	0.248	2.48	0.376	0.388	0.382	40.71031395
Control	0.223	2.23	0.439	0.378	0.4085	44.15506184
Control	0.116	1.16	0.239	0.174	0.2065	17.89698359
Control	0.109	1.09	0.497	0.516	0.5065	56.8941295
Saline	0.16	1.6	0.734	0.936	0.835	99.59600427
Saline	0.417	4.17	0.909	0.84	0.8745	104.7306285
Saline	0.582	5.82	0.929	0.837	0.883	105.8355476
Saline	0.2	2	0.917	0.87	0.8935	107.2004477
Saline	0.133	1.33	0.71	0.717	0.7135	83.80216018
Saline	0.201	2.01	0.891	0.749	0.82	97.64614697
Saline	0.246	2.46	0.854	0.758	0.806	95.82628017
Beractant	0.193	1.93	0.718	0.788	0.753	83.09321561
Beractant	0.185	1.85	0.816	0.852	0.834	91.87457588
Beractant	0.096	0.96	0.533	0.626	0.5795	64.28375874
Beractant	0.167	1.67	0.449	0.459	0.454	50.67807091
Beractant	0.186	1.86	0.91	0.935	0.9225	101.4690251
Beractant	0.109	1.09	0.49	0.545	0.5175	57.56222372
Beractant	0.227	2.27	0.592	0.615	0.6035	66.88564326
Beractant-PE	0.2	2	0.241	0.296	0.2685	30.23885564
Beractant-PE	0.146	1.46	0.655	0.542	0.5985	68.82244089
Beractant-PE	0.089	0.89	0.802	0.843	0.8225	95.01251088
Beractant-PE	0.187	1.87	0.483	0.539	0.511	58.5919448
Beractant-PE	0.139	1.39	0.378	0.408	0.393	44.79539008
Beractant-PE	0.101	1.01	0.094	0.102	0.098	10.30400327
PE	0.089	0.89	0.568	0.498	0.533	61.16418382
PE	0.149	1.49	0.478	0.437	0.4575	52.33672719
PE	0.145	1.45	0.472	0.389	0.4305	49.1798884
PE	0.13	1.3	0.826	0.792	0.809	93.43409148
PE	0.187	1.87	0.228	0.251	0.2395	26.84817694
