# Supplementary material for: Phosphatidylethanolamine Induces an Antifibrotic Phenotype in Normal Human Lung Fibroblasts and Ameliorates Bleomycin-Induced Lung Fibrosis in Mice
Source: Int J Mol Sci. 2018 Sep 14;19(9):2758. doi: 10.3390/ijms19092758 (PMC6164566; doi:10.3390/ijms19092758)
Supplement: Supplementary file 1 [file ijms-19-02758-s001.zip › fig2.csv]

exp	vial	condicion	pol2A	col	diferencia	delta2ct
1	1	medio	30.62222804	23.57762732	7.044600712	132.0189036
1	2	medio	28.8266615	21.75900114	7.067660363	134.1460127
1	3	medio	29.20430006	22.63750685	6.566793209	94.79855799
1	4	medio	30.68354417	23.59950684	7.084037332	135.6774671
1	5	medio	37.90536145	30.81355876	7.091802686	136.4097245
1	6	medio	22.17049386	16.12476305	6.045730803	66.06117854
1	7	medio	32.17242883	25.24158161	6.930847225	122.0092929
1	8	medio	25.43580274	18.20668221	7.22912053	150.0313862
1	9	medio	30.34812859	23.39282758	6.955301003	124.0949849
1	1	PE5	28.56519251	21.40400223	7.161190284	143.1307939
1	2	PE5	28.1382755	21.0521733	7.086102201	135.8717956
1	3	PE5	30.63970769	23.4396325	7.200075192	147.0410529
1	4	PE5	28.69083492	21.73092119	6.95991373	124.4923887
1	5	PE5	24.24901389	17.11375975	7.135254138	140.580642
1	6	PE5	30.18650903	23.93713704	6.249371998	76.07613238
1	7	PE5	29.65558448	22.65041462	7.005169864	128.4595079
1	8	PE5	29.61171909	22.51096075	7.100758332	137.2591325
1	9	PE5	28.50521229	21.50657062	6.998641673	127.8795421
1	1	PE20	29.7882301	22.91435923	6.873870872	117.2846885
1	2	PE20	28.35452269	22.44363123	5.910891461	60.16662226
1	3	PE20	30.82367343	23.78418269	7.039490737	131.5521245
1	4	PE20	30.87682632	23.98784444	6.888981885	118.5196027
1	5	PE20	23.69849723	17.81535356	5.883143675	59.02047697
1	6	PE20	29.73834891	23.10405702	6.634291889	99.33924582
1	7	PE20	33.31634404	26.52135416	6.794989883	111.0441732
1	8	PE20	29.06795887	22.41668101	6.651277853	100.515756
1	9	PE20	29.37544693	22.78493192	6.59051501	96.37018769
1	1	PE50	26.82946902	20.01920197	6.810267054	112.2263043
1	2	PE50	22.86389238	17.34891942	5.514972963	45.7269555
1	3	PE50	30.9972493	24.60961668	6.387632617	83.72767258
1	4	PE50	27.57778626	21.31659631	6.261189946	76.7018753
1	5	PE50	26.51378	20.19613116	6.317648842	79.76305939
1	6	PE50	33.76791486
1	7	PE50	24.89363854	18.70222939	6.191409147	73.08022379
1	8	PE50	29.83557553	23.5068519	6.328723634	80.37771356
1	9	PE50	30.18117619	24.61299015	5.568186031	47.44506181
2	10	medio	29.26078435	22.42184558	6.838938768	114.4789685
2	11	medio	29.14042487	22.04377387	7.096650998	136.8689133
2	12	medio	24.81680619	17.69640638	7.120399809	139.1406166
2	13	medio	28.15032186	20.93345887	7.21686299	148.7620775
2	14	medio	25.98145704	18.96544081	7.016016234	129.4289227
2	15	medio	29.39877673	22.68269287	6.716083858	105.1338805
2	16	medio	34.32002313	27.15573478	7.164288344	143.4384848
2	17	medio	25.85325558	18.74536319	7.10789239	137.9395534
2	18	medio	30.69576113	23.31440855	7.381352577	166.7279975
2	10	PE5	31.40874009	24.30930359	7.099436502	137.1334302
2	11	PE5	27.56821619	20.4233681	7.144848089	141.5186214
2	12	PE5	31.5291892	24.55788028	6.971308926	125.4795914
2	13	PE5	30.04168094	23.03242147	7.009259468	128.8241683
2	14	PE5	29.68329747	23.57273475	6.110562714	69.09755295
2	15	PE5	31.37203137	24.31285535	7.059176023	133.3594291
2	16	PE5	25.77830561	18.63566712	7.142638488	141.3020404
2	17	PE5	32.73310783	25.63204821	7.101059616	137.2877999
2	18	PE5	28.63926344	23.46609271	5.17317073	36.08108282
2	10	PE20	28.736024	21.79898617	6.937037831	122.5339597
2	11	PE20	33.06638943	26.15508742	6.911302011	120.3674928
2	12	PE20	34.49720632	27.71988797	6.777318343	109.6922921
2	13	PE20	27.35259338	21.02230619	6.330287193	80.4648723
2	14	PE20	31.12696574	24.05734349	7.069622248	134.3285586
2	15	PE20	31.59760001	24.77208174	6.825518267	113.4189792
2	16	PE20	26.07779022	19.38160853	6.696181692	103.6935029
2	17	PE20	32.14955038	26.72009928	5.429451097	43.09507494
2	18	PE20
2	10	PE50	29.64522346	23.62838127	6.016842189	64.75152155
2	11	PE50	27.0229323	21.23010879	5.792823514	55.43877654
2	12	PE50	33.76047246	27.80942878	5.951043681	61.86466327
2	13	PE50	25.81625043	19.91721498	5.899035448	59.67420136
2	14	PE50	31.65546119	26.09254626	5.562914929	47.27203049
2	15	PE50	27.99728165	22.17762348	5.819658173	56.47960809
2	16	PE50	22.97405766	16.9981296	5.975928058	62.94099403
2	17	PE50	26.08445519	19.96460782	6.119847364	69.54367314
2	18	PE50	28.03456326	21.62295337	6.411609888	85.13083569
3	19	medio	31.76090375	24.56986021	7.191043537	146.1234121
3	20	medio	32.53117086	25.77532001	6.755850847	108.07214
3	21	medio	31.82102566	25.06282172	6.758203943	108.248554
3	22	medio	29.29337544	22.26902042	7.024355017	130.1791886
3	23	medio	33.78910436	26.66952813	7.119576226	139.0612088
3	24	medio	27.92155673	20.83383417	7.087722566	136.024486
3	25	medio	28.38570583	21.13255129	7.253154544	152.5517103
3	26	medio	30.71019305	24.53069095	6.179502097	72.47955021
3	27	medio	31.39111007	24.25441879	7.136691286	140.7207519
3	19	PE5	27.14972238	20.27601058	6.873711806	117.2717578
3	20	PE5	28.45523408	21.3514695	7.103764577	137.5454472
3	21	PE5	31.57812645	24.47297929	7.105147158	137.6773246
3	22	PE5	33.9808051	26.78307394	7.197731167	146.8023413
3	23	PE5	28.49327581	21.52517106	6.968104758	125.2012154
3	24	PE5	30.72247362	23.64619381	7.076279813	134.9498734
3	25	PE5	27.1977401
3	26	PE5	30.08265185	23.03185942	7.050792433	132.5867165
3	27	PE5	32.15540316	25.35702616	6.798377005	111.3051862
3	19	PE20	34.79934646	28.07161486	6.727731601	105.9861252
3	20	PE20	29.45377721	22.68555337	6.768223834	109.0029851
3	21	PE20	32.85936834	25.88514331	6.974225027	125.7334782
3	22	PE20	30.61379068	23.95029282	6.66349786	101.3707669
3	23	PE20	27.86627667	21.32239523	6.543881441	93.30493224
3	24	PE20	30.74922126	23.91494568	6.834275582	114.1095385
3	25	PE20	31.17680651	24.79253066	6.384275843	83.53308662
3	26	PE20	27.57838417	20.88859969	6.689784478	103.2347219
3	27	PE20	28.2410411	21.29735341	6.943687691	123.1000631
3	19	PE50	29.5018543	23.74531687	5.756537427	54.06179193
3	20	PE50	29.50034187	23.30183303	6.198508833	73.44074725
3	21	PE50	33.98686388	27.69296688	6.293897001	78.46062927
3	22	PE50	28.50277124	21.71364127	6.789129974	110.5940511
3	23	PE50	30.32113332	24.26148892	6.059644407	66.70136621
3	24	PE50	32.6853806	27.24020146	5.445179144	43.5674613
3	25	PE50	27.62001739	21.51495318	6.10506421	68.83470452
3	26	PE50	27.86742689	21.68681143	6.180615468	72.53550644
3	27	PE50	30.8159189	24.91470011	5.901218793	59.76457941
