# Supplementary material for: Phosphatidylethanolamine Induces an Antifibrotic Phenotype in Normal Human Lung Fibroblasts and Ameliorates Bleomycin-Induced Lung Fibrosis in Mice
Source: Int J Mol Sci. 2018 Sep 14;19(9):2758. doi: 10.3390/ijms19092758 (PMC6164566; doi:10.3390/ijms19092758)
Supplement: Supplementary file 1 [file ijms-19-02758-s001.zip › fig3.csv]

exp	pozo	vial	tiempo	condicion	pol2A	col	diferencia	delta2ct
1	1	1	3	control	25.77715926	17.96347115	7.813688103	224.9854827
1	1	2	3	control	27.76853656	19.99789494	7.770641624	218.3716292
1	1	3	3	control	27.05635446	19.05003321	8.006321253	257.12414
1	2	4	3	control	30.0845796	22.25846366	7.826115939	226.9319511
1	2	5	3	control	30.926658	23.62179395	7.304864056	158.1186855
1	2	6	3	control	29.97463874	22.00825945	7.96637929	250.1031279
1	3	7	3	control	32.04129492	24.12315932	7.918135602	241.8779761
1	3	8	3	control	28.84219505	20.92811848	7.914076573	241.1984077
1	3	9	3	control	34.74117769	26.93346046	7.807717234	224.0562614
1	1	1	3	PE	34.78021234	27.12882223	7.651390107	201.0471545
1	1	2	3	PE	27.55490649	19.83958908	7.715317404	210.1560827
1	1	3	3	PE	33.15617658	25.34804129	7.808135288	224.1211962
1	2	4	3	PE	32.77936147	24.9855305	7.793830968	221.9100149
1	2	5	3	PE	30.48438383	22.44495873	8.039425093	263.0922778
1	2	6	3	PE	28.85463026	20.38763037	8.466999892	353.8514184
1	3	7	3	PE	32.35538505	24.44475314	7.910631909	240.6231951
1	3	8	3	PE	24.13072496	16.29380551	7.836919451	228.6376924
1	3	9	3	PE	34.23354418	26.34628751	7.887256669	236.7559165
1	1	1	6	control	30.76115484	24.34385677	6.417298071	85.4671477
1	1	2	6	control	30.47624176	23.62292412	6.853317636	115.6256476
1	1	3	6	control	29.69507653	22.0976802	7.597396328	193.6618979
1	2	4	6	control	31.80950892	24.21000112	7.599507801	193.9455415
1	2	5	6	control	31.55232951	25.52628119	6.026048322	65.16603546
1	2	6	6	control	27.3996697	19.65642756	7.743242141	214.2634769
1	3	7	6	control	25.28583735	17.81748561	7.468351735	177.0915709
1	3	8	6	control	33.27735629	25.61436869	7.662987597	202.6698392
1	3	9	6	control	28.29286751	21.70675015	6.586117357	96.07687738
1	1	1	6	PE	28.3482584	20.85292047	7.495337931	180.4353162
1	1	2	6	PE	28.50782488	21.38094019	7.126884686	139.7674578
1	1	3	6	PE	30.68405762	23.71539944	6.968658172	125.2492515
1	2	4	6	PE	27.53539096	20.11113156	7.424259401	171.7610852
1	2	5	6	PE	27.89143667	21.02689232	6.864544354	116.5289295
1	2	6	6	PE	31.74120624	24.05894836	7.682257872	205.3950883
1	3	7	6	PE	25.06373397	16.84293419	8.220799778	298.3371396
1	3	8	6	PE	24.14770691	16.72199715	7.425709764	171.933846
1	3	9	6	PE		18.64337877
1	1	1	12	control	23.72455197	16.83386813	6.890683836	118.6595031
1	1	2	12	control	26.30674055	18.48748443	7.819256125	225.8554827
1	1	3	12	control	21.97372055	14.15007527	7.823645284	226.5436566
1	2	4	12	control	30.07582723	22.90000973	7.175817498	144.5893516
1	2	5	12	control	27.97354284	21.19036534	6.783177509	110.1386873
1	2	6	12	control	32.16474375	25.52103903	6.643704718	99.98950134
1	3	7	12	control	21.68997594	14.61064226	7.079333683	135.2358353
1	3	8	12	control	31.75731422	24.89131378	6.866000439	116.6465994
1	3	9	12	control	29.468496	22.44509807	7.023397924	130.0928556
1	1	1	12	PE	28.16308817	20.97275659	7.190331588	146.0513201
1	1	2	12	PE	30.80041931	23.82056047	6.979858837	126.2254348
1	1	3	12	PE	30.0838871	22.9142199	7.169667194	143.9742697
1	2	4	12	PE	25.3660517	18.06980725	7.296244451	157.1767974
1	2	5	12	PE	33.23535354	26.03941306	7.195940483	146.6202422
1	2	6	12	PE	24.52956919	17.92934683	6.600222361	97.02081278
1	3	7	12	PE	21.95021823	14.59038734	7.359830887	164.2592593
1	3	8	12	PE	28.30887062	22.42589413	5.88297649	59.01363785
1	3	9	12	PE	23.79147911	16.67258893	7.11889018	138.9950967
1	1	1	24	control	23.92624202	16.88152205	7.04471997	132.0298172
1	1	2	24	control	30.97261702	23.95182213	7.020794887	129.8583422
1	1	3	24	control	28.24989002	21.34325595	6.90663406	119.9786639
1	2	4	24	control	21.53357803	14.47568996	7.057888073	133.2404271
1	2	5	24	control	22.83870747	16.42376761	6.414939865	85.32755861
1	2	6	24	control	28.16656211	21.5814177	6.585144415	96.01210571
1	3	7	24	control	20.83590635	13.90102182	6.934884526	122.3512072
1	3	8	24	control	24.51574806	17.29392728	7.221820782	149.2741746
1	3	9	24	control	23.58249395	16.37633984	7.206154107	147.6619297
1	1	1	24	PE	18.24290335	11.81104544	6.431857914	86.33405904
1	1	2	24	PE	25.82478258	19.14633759	6.678444991	102.4264844
1	1	3	24	PE	31.10025237	24.81155455	6.288697817	78.17838177
1	2	4	24	PE	24.30657456	17.97176204	6.334812519	80.71766405
1	2	5	24	PE	25.90882501	19.6052292	6.30359581	78.98987368
1	2	6	24	PE	19.4560365	12.63229979	6.823736709	113.2790066
1	3	7	24	PE	17.15753556	10.51114904	6.646386528	100.1755436
1	3	8	24	PE	24.29828338	18.11963139	6.178651987	72.43685413
1	3	9	24	PE	19.25668867	12.74868375	6.508004923	91.01326486
2	1	1	3	control	25.538451	17.46678437	8.071666628	269.0380894
2	1	2	3	control	28.24146812	20.5303849	7.711083217	209.5401967
2	1	3	3	control	29.85019258	21.76855415	8.081638432	270.9041026
2	2	4	3	control	26.1513231	18.19794475	7.953378351	247.8594322
2	2	5	3	control	34.026233	26.10553889	7.920694114	242.3073092
2	2	6	3	control	35.00178885	26.93317504	8.068613813	268.4693932
2	3	7	3	control	29.70196768
2	3	8	3	control	29.0071592	20.82946378	8.177695421	289.5553656
2	3	9	3	control	32.80313543	24.9821077	7.821027727	226.1329991
2	1	1	3	PE	29.21283766	20.99977528	8.213062375	296.7413931
2	1	2	3	PE	30.34020773	22.33026951	8.009938215	257.7695814
2	1	3	3	PE	33.37639035	25.28528507	8.091105285	272.6875996
2	2	4	3	PE	24.89798997	16.74054499	8.157444989	285.5194048
2	2	5	3	PE	32.48698693	25.10366023	7.383326699	166.9562972
2	2	6	3	PE	26.52756619	18.60394356	7.923622628	242.7996662
2	3	7	3	PE	31.04919859	23.35207634	7.697122255	207.5222556
2	3	8	3	PE	35.88289863	28.28648344	7.596415192	193.5302387
2	3	9	3	PE	30.66752405	22.91921534	7.748308709	215.0172668
2	1	1	6	control	31.86266843	23.75518185	8.107486583	275.8015172
2	1	2	6	control	27.35204242	19.72168983	7.63035259	198.1367373
2	1	3	6	control	33.31081342	27.18788279	6.122930625	69.69245762
2	2	4	6	control	26.74765136	19.10829026	7.639361093	199.3778171
2	2	5	6	control	26.32688546	18.26287793	8.064007526	267.6135817
2	2	6	6	control	29.25611164	21.81942626	7.436685379	173.2468582
2	3	7	6	control	32.44049952	25.0193708	7.42112872	171.3887639
2	3	8	6	control	24.85518069	17.90815213	6.947028563	123.3854582
2	3	9	6	control	29.85934878	21.59340346	8.265945325	307.8204617
2	1	1	6	PE	23.27462547	14.8955389	8.379086567	332.932654
2	1	2	6	PE	25.08048031	17.73974965	7.340730665	162.0989196
2	1	3	6	PE	28.51584407	20.85474674	7.66109734	202.4044698
2	2	4	6	PE	30.76940896	23.41068069	7.358728276	164.1337685
2	2	5	6	PE	26.71074811	19.28295804	7.427790072	172.1819466
2	2	6	6	PE	28.76365737	21.40247978	7.361177589	164.4126607
2	3	7	6	PE	27.34346248	20.10619446	7.237268013	150.8810712
2	3	8	6	PE	27.77402891	20.18596317	7.58806574	192.4134367
2	3	9	6	PE	26.71842861	19.14643377	7.571994845	190.2819421
2	1	1	12	control	26.97538662	20.23619993	6.739186691	106.8310115
2	1	2	12	control	30.69540014	23.61758993	7.077810209	135.0931028
2	1	3	12	control	29.29646951	22.13783903	7.158630476	142.8770587
2	2	4	12	control	26.77993644	19.67426082	7.105675619	137.7277653
2	2	5	12	control	32.3054278	24.50315732	7.802270473	223.2119526
2	2	6	12	control	24.04883026	16.6346582	7.41417206	170.5643184
2	3	7	12	control	33.30741925	26.36664063	6.940778612	122.8520918
2	3	8	12	control	31.38539933	24.00785213	7.377547194	166.2888002
2	3	9	12	control	17.80418757	10.39511526	7.409072307	169.9624585
2	1	1	12	PE	21.55972486	14.00214316	7.557581697	188.3904074
2	1	2	12	PE	23.57276814	16.79449263	6.778275512	109.7650925
2	1	3	12	PE	22.5350074	15.60211976	6.932887645	122.181974
2	2	4	12	PE	35.27298911	28.33705061	6.935938502	122.4406248
2	2	5	12	PE	30.04473335	22.68475686	7.359976492	164.2758381
2	2	6	12	PE	21.55360941	15.04349865	6.510110763	91.14620999
2	3	7	12	PE	29.84082623	22.82301811	7.017808123	129.5897789
2	3	8	12	PE	26.04420392	19.11521488	6.928989039	121.8522465
2	3	9	12	PE	20.48128151	13.69877389	6.782507619	110.0875582
2	1	1	24	control	23.08734059	16.10257348	6.98476711	126.6556047
2	1	2	24	control	23.72822569	16.80009298	6.928132712	121.7799413
2	1	3	24	control	28.64689468	21.79475071	6.852143977	115.5316223
2	2	4	24	control	24.70831594	17.39727489	7.311041056	158.7971331
2	2	5	24	control	28.95045218	21.59388852	7.35656366	163.8876873
2	2	6	24	control	20.35061134	13.56334903	6.787262312	110.4509726
2	3	7	24	control	20.21836513	13.37114946	6.847215673	115.137635
2	3	8	24	control	18.46610535	11.66472851	6.801376839	111.5368668
2	3	9	24	control	22.82708925	15.9105435	6.91654575	120.8057865
2	1	1	24	PE	21.51332204	15.23786196	6.275460075	77.46432111
2	1	2	24	PE	32.17626214	25.71275899	6.463503145	88.24870146
2	1	3	24	PE	26.90075756	20.34560143	6.555156127	94.03696858
2	2	4	24	PE	22.19624285	15.58721842	6.609024433	97.61455894
2	2	5	24	PE	21.57748882	14.86222938	6.715259441	105.0738198
2	2	6	24	PE	20.56292656	13.94405022	6.618876343	98.28343281
2	3	7	24	PE	29.83643286	23.71751203	6.118920827	69.49902471
2	3	8	24	PE	21.37408818	14.78531045	6.588777723	96.25420898
2	3	9	24	PE	24.18471159	18.07832154	6.106390048	68.89799278
3	1	1	3	control	34.78570655	27.11996676	7.66573979	203.0568365
3	1	2	3	control	30.18911464	22.38639155	7.802723093	223.2819924
3	1	3	3	control	28.37944074	20.29377047	8.085670265	271.6622447
3	2	4	3	control	35.44147042	27.1705451	8.270925316	308.8848531
3	2	5	3	control	36.37120138	28.56467534	7.806526036	223.8713399
3	2	6	3	control	29.55417593	21.54067816	8.013497772	258.4063606
3	3	7	3	control	27.77125822	20.10024279	7.671015431	203.8007332
3	3	8	3	control	32.43265504	24.47558691	7.95706813	248.494159
3	3	9	3	control	30.7339554	22.60155598	8.132399426	280.6054902
3	1	1	3	PE	33.41613127	25.96272624	7.453405032	175.2663266
3	1	2	3	PE	35.37287838	27.83891472	7.533963655	185.331417
3	1	3	3	PE	34.09517456	26.24025472	7.854919841	231.5082573
3	2	4	3	PE	33.86248235	25.53381822	8.328664126	321.4975929
3	2	5	3	PE	27.66526876	19.66947306	7.995795693	255.2550499
3	2	6	3	PE	34.11352689	26.74747239	7.366054502	164.9693848
3	3	7	3	PE	33.2465407	25.33547815	7.911062548	240.6950309
3	3	8	3	PE	29.97949613	21.7327344	8.246761724	303.7544478
3	3	9	3	PE	28.97041948	20.48147209	8.488947398	359.2756622
3	1	1	6	control	29.77258708	23.20368689	6.568900192	94.93710766
3	1	2	6	control	27.64265917	19.07445096	8.568208216	379.5663311
3	1	3	6	control	29.22794607	21.77672736	7.451218705	175.000921
3	2	4	6	control	32.90859598	25.37162308	7.536972894	185.7183932
3	2	5	6	control	30.15024577	22.75366744	7.396578329	168.4969105
3	2	6	6	control	33.86973338	26.47801513	7.391718253	167.9302419
3	3	7	6	control	32.37948016	25.26981718	7.109662979	138.1089476
3	3	8	6	control	31.05398712	22.99331643	8.060670699	266.9953302
3	3	9	6	control	29.87093415	22.78845198	7.082482171	135.5312917
3	1	1	6	PE	30.42505972	23.44056759	6.984492132	126.6314664
3	1	2	6	PE	28.13125369	20.81135736	7.319896332	159.7748289
3	1	3	6	PE	27.04131779	19.86064134	7.180676442	145.0771443
3	2	4	6	PE	32.19867479	25.61043245	6.588242341	96.21849583
3	2	5	6	PE	26.37079682	19.13783954	7.232957278	150.4309154
3	2	6	6	PE	26.04370578	19.31005811	6.733647673	106.4216357
3	3	7	6	PE	26.29215572	19.38787322	6.904282501	119.7832608
3	3	8	6	PE	27.57908527	20.57266796	7.006417308	128.57063
3	3	9	6	PE	26.67258753	19.26785984	7.404727694	169.4513939
3	1	1	12	control	24.75507927	18.42354347	6.331535796	80.53454201
3	1	2	12	control	28.13201081	21.41609219	6.715918623	105.12184
3	1	3	12	control	27.62585859	20.49571037	7.130148229	140.0839859
3	2	4	12	control	24.1174298
3	2	5	12	control	25.88883399	18.58423702	7.304596975	158.0894162
3	2	6	12	control	25.91167686	18.28656124	7.625115621	197.4188066
3	3	7	12	control	26.70068693	19.73611703	6.964569901	124.8948259
3	3	8	12	control	26.72363621	20.11479747	6.608838745	97.60199589
3	3	9	12	control	30.9873783	23.81834684	7.16903146	143.9108404
3	1	1	12	PE	22.77653009	15.91648638	6.86004371	116.1659714
3	1	2	12	PE	26.27025155	19.17233907	7.097912487	136.9886435
3	1	3	12	PE	22.51422795	15.44905185	7.065176099	133.9152173
3	2	4	12	PE	24.40345683	17.4557913	6.947665531	123.4399465
3	2	5	12	PE	34.21102762	28.12216003	6.088867592	68.0662438
3	2	6	12	PE	32.87972565	25.67842934	7.201296311	147.1655634
3	3	7	12	PE	22.48123626	15.01442683	7.466809429	176.9023531
3	3	8	12	PE	28.99394933	22.46022031	6.533729019	92.65063883
3	3	9	12	PE	26.92280934	19.98539359	6.937415753	122.5660624
3	1	1	24	control	30.1901901	23.28064183	6.909548263	120.2212623
3	1	2	24	control	24.20378001	16.91777808	7.28600193	156.0648609
3	1	3	24	control	30.43387101	23.74443898	6.689432026	103.2095047
3	2	4	24	control	22.93634457	15.54090332	7.395441255	168.3641604
3	2	5	24	control	23.57133615	16.45015238	7.121183768	139.216246
3	2	6	24	control	23.48049298	16.55258716	6.927905819	121.7607904
3	3	7	24	control	30.12116627	23.53792207	6.583244203	95.88572887
3	3	8	24	control	29.35173375	22.24300752	7.108726231	138.0193019
3	3	9	24	control	17.73800937	11.03970497	6.698304399	103.8461844
3	1	1	24	PE	32.57669719	25.70899063	6.867706558	116.7846263
3	1	2	24	PE	26.21467102	19.54024375	6.674427269	102.1416365
3	1	3	24	PE	23.41464061	16.82580523	6.588835373	96.25805541
3	2	4	24	PE	25.81729733
3	2	5	24	PE	24.54941919	18.28199086	6.267428331	77.03426144
3	2	6	24	PE	27.37933265	21.2863631	6.092969549	68.26004919
3	3	7	24	PE	31.58366881	24.79072307	6.792945746	110.8869475
3	3	8	24	PE	21.15090466	14.57627236	6.574632296	95.31506129
3	3	9	24	PE	32.16504875	25.69416351	6.470885235	88.70141627
