# Supplementary material for: Phosphatidylethanolamine Induces an Antifibrotic Phenotype in Normal Human Lung Fibroblasts and Ameliorates Bleomycin-Induced Lung Fibrosis in Mice
Source: Int J Mol Sci. 2018 Sep 14;19(9):2758. doi: 10.3390/ijms19092758 (PMC6164566; doi:10.3390/ijms19092758)
Supplement: Supplementary file 1 [file ijms-19-02758-s001.zip › fig4.csv]

	linea	condicion	tiempo	abs	abs2
1	FN-4-12-8	Control	48h	0.241	0.0593333333333333
2	FN-4-12-8	Control	48h	0.268	0.0863333333333333
3	FN-4-12-8	Control	48h	0.253	0.0713333333333333
4	FN-4-12-8	Control	24h	0.256	0.0743333333333333
5	FN-4-12-8	Control	24h	0.26	0.0783333333333333
6	FN-4-12-8	Control	24h	0.261	0.0793333333333333
7	FN-4-12-8	Control2	48h	0.183	0.00133333333333333
8	FN-4-12-8	Control2	48h	0.202	0.0203333333333333
9	FN-4-12-8	Control2	48h	0.188	0.00633333333333333
10	FN-4-12-8	Control2	24h	0.183	0.00133333333333333
11	FN-4-12-8	Control2	24h	0.202	0.0203333333333333
12	FN-4-12-8	Control2	24h	0.188	0.00633333333333333
13	FN-4-12-8	PE30	48h	0.273	0.0913333333333333
14	FN-4-12-8	PE30	48h	0.252	0.0703333333333333
15	FN-4-12-8	PE30	48h	0.26	0.0783333333333333
16	FN-4-12-8	PE30	24h	0.258	0.0763333333333333
17	FN-4-12-8	PE30	24h	0.254	0.0723333333333333
18	FN-4-12-8	PE30	24h	0.265	0.0833333333333333
19	FN-4-12-8	PE50	48h	0.287	0.105333333333333
20	FN-4-12-8	PE50	48h	0.276	0.0943333333333334
21	FN-4-12-8	PE50	48h	0.277	0.0953333333333334
22	FN-4-12-8	PE50	24h	0.253	0.0713333333333333
23	FN-4-12-8	PE50	24h	0.3	0.118333333333333
24	FN-4-12-8	PE50	24h	0.269	0.0873333333333333
25	FN-4-12-8	PE100	48h	0.32	0.138333333333333
26	FN-4-12-8	PE100	48h	0.318	0.136333333333333
27	FN-4-12-8	PE100	48h	0.319	0.137333333333333
28	FN-4-12-8	PE100	24h	0.285	0.103333333333333
29	FN-4-12-8	PE100	24h	0.357	0.175333333333333
30	FN-4-12-8	PE100	24h	0.264	0.0823333333333333
31	FN-4-12-8	H2O2	48h	0.416	0.234333333333333
32	FN-4-12-8	H2O2	48h	0.412	0.230333333333333
33	FN-4-12-8	H2O2	48h	0.578	0.396333333333333
34	FN-4-12-8	H2O2	24h	0.604	0.422333333333333
35	FN-4-12-8	H2O2	24h	0.52	0.338333333333333
36	FN-4-12-8	H2O2	24h	0.512	0.330333333333333
37	FN-4-12-8	STS	48h	0.248	0.0663333333333333
38	FN-4-12-8	STS	48h	0.343	0.161333333333333
39	FN-4-12-8	STS	48h	0.258	0.0763333333333333
40	FN-4-12-8	STS	24h	0.246	0.0643333333333333
41	FN-4-12-8	STS	24h	0.255	0.0733333333333333
42	FN-4-12-8	STS	24h	0.258	0.0763333333333333
43	FN-2-13	Control	48h	0.271	0.087
44	FN-2-13	Control	48h	0.256	0.072
45	FN-2-13	Control	48h	0.263	0.079
46	FN-2-13	Control	24h	0.245	0.061
47	FN-2-13	Control	24h	0.25	0.066
48	FN-2-13	Control	24h	0.261	0.077
49	FN-2-13	Control2	48h	0.201	0.017
50	FN-2-13	Control2	48h	0.19	0.00600000000000001
51	FN-2-13	Control2	48h	0.189	0.005
52	FN-2-13	Control2	24h	0.201	0.017
53	FN-2-13	Control2	24h	0.19	0.00600000000000001
54	FN-2-13	Control2	24h	0.189	0.005
55	FN-2-13	PE30	48h	0.28	0.096
56	FN-2-13	PE30	48h	0.274	0.09
57	FN-2-13	PE30	48h	0.271	0.087
58	FN-2-13	PE30	24h	0.249	0.065
59	FN-2-13	PE30	24h	0.266	0.082
60	FN-2-13	PE30	24h	0.275	0.091
61	FN-2-13	PE50	48h	0.292	0.108
62	FN-2-13	PE50	48h	0.269	0.085
63	FN-2-13	PE50	48h	0.269	0.085
64	FN-2-13	PE50	24h	0.237	0.053
65	FN-2-13	PE50	24h	0.26	0.076
66	FN-2-13	PE50	24h	0.295	0.111
67	FN-2-13	PE100	48h	0.361	0.177
68	FN-2-13	PE100	48h	0.316	0.132
69	FN-2-13	PE100	48h	0.363	0.179
70	FN-2-13	PE100	24h	0.296	0.112
71	FN-2-13	PE100	24h	0.299	0.115
72	FN-2-13	PE100	24h	0.331	0.147
73	FN-2-13	H2O2	48h	0.405	0.221
74	FN-2-13	H2O2	48h	0.448	0.264
75	FN-2-13	H2O2	48h	0.437	0.253
76	FN-2-13	H2O2	24h	0.464	0.28
77	FN-2-13	H2O2	24h	0.479	0.295
78	FN-2-13	H2O2	24h	0.504	0.32
79	FN-2-13	STS	48h	0.298	0.114
80	FN-2-13	STS	48h	0.258	0.074
81	FN-2-13	STS	48h	0.245	0.061
82	FN-2-13	STS	24h	0.298	0.114
83	FN-2-13	STS	24h	0.264	0.08
84	FN-2-13	STS	24h	0.257	0.073
85	NOVA	Control	48h	0.24	0.0623333333333333
86	NOVA	Control	48h	0.244	0.0663333333333333
87	NOVA	Control	48h	0.241	0.0633333333333333
88	NOVA	Control	24h	0.258	0.0803333333333333
89	NOVA	Control	24h	0.239	0.0613333333333333
90	NOVA	Control	24h	0.262	0.0843333333333333
91	NOVA	Control2	48h	0.189	0.0113333333333333
92	NOVA	Control2	48h	0.192	0.0143333333333333
93	NOVA	Control2	48h	0.185	0.00733333333333333
94	NOVA	Control2	24h	0.189	0.0113333333333333
95	NOVA	Control2	24h	0.192	0.0143333333333333
96	NOVA	Control2	24h	0.185	0.00733333333333333
97	NOVA	PE30	48h	0.283	0.105333333333333
98	NOVA	PE30	48h	0.295	0.117333333333333
99	NOVA	PE30	48h	0.298	0.120333333333333
100	NOVA	PE30	24h	0.291	0.113333333333333
101	NOVA	PE30	24h	0.296	0.118333333333333
102	NOVA	PE30	24h	0.283	0.105333333333333
103	NOVA	PE50	48h	0.282	0.104333333333333
104	NOVA	PE50	48h	0.28	0.102333333333333
105	NOVA	PE50	48h	0.282	0.104333333333333
106	NOVA	PE50	24h	0.325	0.147333333333333
107	NOVA	PE50	24h	0.293	0.115333333333333
108	NOVA	PE50	24h	0.303	0.125333333333333
109	NOVA	PE100	48h	0.301	0.123333333333333
110	NOVA	PE100	48h	0.316	0.138333333333333
111	NOVA	PE100	48h	0.274	0.0963333333333334
112	NOVA	PE100	24h	0.226	0.0483333333333333
113	NOVA	PE100	24h	0.238	0.0603333333333333
114	NOVA	PE100	24h	0.243	0.0653333333333333
115	NOVA	H2O2	48h	0.391	0.213333333333333
116	NOVA	H2O2	48h	0.431	0.253333333333333
117	NOVA	H2O2	48h	0.331	0.153333333333333
118	NOVA	H2O2	24h	0.441	0.263333333333333
119	NOVA	H2O2	24h	0.457	0.279333333333333
120	NOVA	H2O2	24h	0.367	0.189333333333333
121	NOVA	STS	48h	0.242	0.0643333333333333
122	NOVA	STS	48h	0.237	0.0593333333333333
123	NOVA	STS	48h	0.256	0.0783333333333333
124	NOVA	STS	24h	0.27	0.0923333333333334
125	NOVA	STS	24h	0.233	0.0553333333333333
126	NOVA	STS	24h	0.255	0.0773333333333333
