# Supplementary material for: Phosphatidylethanolamine Induces an Antifibrotic Phenotype in Normal Human Lung Fibroblasts and Ameliorates Bleomycin-Induced Lung Fibrosis in Mice
Source: Int J Mol Sci. 2018 Sep 14;19(9):2758. doi: 10.3390/ijms19092758 (PMC6164566; doi:10.3390/ijms19092758)
Supplement: Supplementary file 1 [file ijms-19-02758-s001.zip › fig5_Recording Data (2).xlsx]

## Sheet: Hoja1
Time (s)	Fig. 5A. PE 50--PE 500 plateau	Fig. 5B. PE50--PE500 oscillations	Fig. 5C. PSS+PE--Ca0+PE	FIG. 5D. U73122 + PE	Fig. 5E. 0Ca+2APB+PE	FIG. 5F. CPA+PE
0	0.81984	0.74713	0.807	0.783	0.777	0.74464
3	0.81302	0.73025	0.8	0.778	0.773	0.74472
6	0.80762	0.7284	0.805	0.763	0.767	0.74387
9	0.79929	0.74656	0.803	0.79133	0.784	0.74351
12	0.78809	0.73502	0.809	0.76967	0.774	0.74413
15	0.77984	0.72791	0.807	0.788	0.777	0.74454
18	0.77812	0.74961	0.804	0.783	0.776	0.74374
21	0.78253	0.74256	0.799	0.78467	0.785	0.74261
24	0.78901	0.72165	0.803	0.77967	0.777	0.74277
27	0.78993	0.71555	0.801	0.783	0.776	0.74412
30	0.78593	0.70823	0.806	0.78467	0.772	0.74462
33	0.79164	0.70883	0.806	0.788	0.777	0.74304
36	0.81035	0.71047	0.806	0.77633	0.781	0.74094
39	0.81794	0.70625	0.81	0.77967	0.773	0.74123
42	0.79857	0.71291	0.81	0.78967	0.78	0.7447
45	0.77588	0.72865	0.808	0.77967	0.778	0.74897
48	0.77833	0.74639	0.815	0.768	0.779	0.7509
51	0.7965	0.75062	0.808	0.793	0.778	0.74973
54	0.80412	0.73719	0.81	0.78133	0.775	0.74726
57	0.79859	0.73181	0.806	0.788	0.778	0.74533
60	0.79484	0.72919	0.812	0.77467	0.78	0.74416
63	0.79791	0.7116	0.805	0.77967	0.776	0.74318
66	0.79962	0.70051	0.811	0.77633	0.775	0.74284
69	0.79153	0.71445	0.808	0.78133	0.778	0.74432
72	0.77519	0.73086	0.809	0.77967	0.785	0.7475
75	0.76515	0.72283	0.806	0.77133	0.78	0.75017
78	0.77539	0.70978	0.806	0.773	0.772	0.75005
81	0.79926	0.71357	0.81	0.77133	0.778	0.74748
84	0.8154	0.72412	0.804	0.773	0.781	0.74536
87	0.81504	0.73684	0.808	0.77467	0.779	0.74609
90	0.80834	0.73832	0.81	0.778	0.771	0.74885
93	0.8037	0.73084	0.811	0.79467	0.778	0.7503
96	0.79727	0.73096	0.806	0.78633	0.777	0.74813
99	0.78528	0.71719	0.811	0.78967	0.786	0.74363
102	0.77382	0.70666	0.81	0.77633	0.78	0.74059
105	0.77148	0.72375	0.806	0.793	0.78	0.7415
108	0.77876	0.72304	0.809	0.78967	0.774	0.74504
111	0.78919	0.70571	0.807	0.78133	0.775	0.74758
114	0.79702	0.71253	0.806	0.79133	0.778	0.7469
117	0.79952	0.72841	0.8	0.76133	0.78	0.74428
120	0.79524	0.72702	0.808	0.79133	0.779	0.74269
123	0.7857	0.70807	0.805	0.77967	0.775	0.74359
126	0.77683	0.70177	0.811	0.78633	0.784	0.74595
129	0.77443	0.7275	0.81	0.77133	0.776	0.74793
132	0.77931	0.74087	0.802	0.79467	0.777	0.74861
135	0.7877	0.72312	0.806	0.77467	0.774	0.74805
138	0.79412	0.7099	0.808	0.783	0.775	0.74673
141	0.79542	0.70464	0.816	0.778	0.769	0.7456
144	0.79302	0.70829	0.807	0.783	0.781	0.74575
147	0.78913	0.72547	0.809	0.773	0.777	0.74715
150	0.78424	0.73354	0.806	0.78133	0.784	0.74808
153	0.78234	0.72795	0.806	0.77133	0.779	0.74702
156	0.78845	0.71949	0.813	0.78133	0.784	0.74481
159	0.79665	0.72082	0.81	0.773	0.772	0.74394
162	0.79641	0.72747	0.809	0.783	0.777	0.74539
165	0.79279	0.73049	0.81	0.773	0.776	0.7474
168	0.79824	0.75262	0.811	0.76467	0.77	0.74777
171	0.8068	0.76421	0.803	0.76633	0.779	0.74647
174	0.80388	0.72923	0.807	0.768	0.782	0.74522
177	0.79526	0.70809	0.805	0.768	0.78	0.74525
180	0.7965	0.72396	0.803	0.768	0.779	0.74629
183	0.80387	0.72954	0.807	0.763	0.779	0.74734
186	0.80395	0.72358	0.809	0.76633	0.789	0.74767
189	0.79843	0.71972	0.808	0.778	0.782	0.74715
192	0.79638	0.70829	0.806	0.783	0.782	0.74614
195	0.79724	0.70854	0.816	0.77467	0.781	0.74505
198	0.79681	0.72783	0.808	0.77133	0.78	0.74401
201	0.79533	0.73101	0.804	0.79133	0.783	0.74321
204	0.79304	0.72468	0.81	0.76633	0.78	0.74338
207	0.79088	0.72994	0.812	0.77967	0.779	0.74502
210	0.79389	0.73245	0.812	0.78467	0.776	0.74707
213	0.80293	0.73152	0.815	0.76633	0.773	0.74778
216	0.81039	0.733	0.809	0.77967	0.779	0.74703
219	0.81124	0.7412	0.814	0.78467	0.779	0.74662
222	0.80814	0.748	0.809	0.768	0.777	0.74729
225	0.80357	0.73811	0.81	0.78467	0.775	0.74722
228	0.79773	0.73981	0.809	0.78133	0.779	0.74484
231	0.79261	0.75146	0.814	0.758	0.786	0.74178
234	0.78905	0.73547	0.808	0.773	0.773	0.74105
237	0.785	0.71926	0.813	0.76633	0.78	0.74316
240	0.78269	0.72973	0.82	0.763	0.777	0.74606
243	0.78931	0.74168	0.808	0.773	0.78	0.74835
246	0.80539	0.7443	0.814	0.78133	0.772	0.75018
249	0.81955	0.75107	0.817	0.76467	0.785	0.7513
252	0.81825	0.75293	0.811	0.77133	0.782	0.75069
255	0.79963	0.7328	0.815	0.77633	0.784	0.74842
258	0.77852	0.71184	0.806	0.77967	0.78	0.74619
261	0.77414	0.70036	0.813	0.76967	0.776	0.74542
264	0.78787	0.70102	0.813	0.773	0.776	0.74603
267	0.80054	0.72514	0.815	0.77133	0.785	0.74697
270	0.79781	0.73433	0.814	0.773	0.778	0.74691
273	0.78619	0.72197	0.814	0.75633	0.774	0.74515
276	0.77811	0.72195	0.812	0.77467	0.782	0.7432
279	0.77793	0.72401	0.811	0.75133	0.788	0.7439
282	0.78643	0.7223	0.811	0.73967	0.773	0.74704
285	0.80069	0.7198	0.813	0.733	0.778	0.74833
288	0.80911	0.71968	0.813	0.758	0.774	0.74618
291	0.80515	0.71987	0.813	0.758	0.782	0.74595
294	0.79933	0.71045	0.809	0.76133	0.779	0.75106
297	0.80125	0.71658	0.809	0.768	0.781	0.7536
300	0.80423	0.73517	0.811	0.76633	0.781	0.74556
303	0.80161	0.73409	0.815	0.768	0.78	0.74043
306	0.79875	0.72364	0.809	0.76133	0.774	0.76757
309	0.80001	0.719	0.81	0.76133	0.78	0.83369
312	0.80449	0.71587	0.816	0.768	0.781	1.2
315	0.81491	0.71365	0.816	0.74467	0.782	1.1
318	0.83064	0.72191	0.813	0.758	0.776	1
321	0.84101	0.72857	0.816	0.768	0.774	0.99
324	0.84102	0.71918	0.812	0.773	0.788	0.98
327	0.84016	0.71694	0.813	0.773	0.783	0.97
330	0.85399	0.72374	0.81	0.76633	0.777	0.96
333	0.90473	0.72125	0.815	0.77133	0.778	0.95
336	1.00786	0.71898	0.811	0.76133	0.778	0.94
339	1.12709	0.72052	0.816	0.78133	0.775	0.93
342	1.18316	0.71904	0.812	0.76467	0.782	0.91
345	1.15029	0.72082	0.81	0.768	0.779	0.89
348	1.09671	0.73074	0.815	0.75467	0.783	0.89
351	1.08867	0.74292	0.808	0.76133	0.787	0.89
354	1.11118	0.73861	0.809	0.77467	0.786	0.8829
357	1.11995	0.72228	0.81	0.768	0.781	0.89638
360	1.10786	0.73214	0.812	0.76967	0.769	0.89639
363	1.08581	0.748	0.813	0.76467	0.775	0.88971
366	1.05468	0.73597	0.813	0.76467	0.785	0.88205
369	1.02199	0.72036	0.818	0.75467	0.779	0.87531
372	1.00367	0.7075	0.813	0.753	0.777	0.87024
375	0.99962	0.71685	0.811	0.76633	0.78	0.86744
378	0.99672	0.74533	0.812	0.77133	0.779	0.866
381	0.98817	0.73342	0.813	0.76467	0.782	0.86422
384	0.96967	0.71012	0.809	0.76967	0.774	0.8616
387	0.93606	0.71548	0.813	0.75967	0.781	0.85832
390	0.89645	0.71974	0.807	0.76467	0.785	0.8536
393	0.87076	0.71585	0.814	0.74467	0.786	0.84687
396	0.86483	0.70778	0.811	0.74467	0.782	0.84012
399	0.868	0.70485	0.809	0.73133	0.778	0.83672
402	0.87107	0.71788	0.811	0.72133	0.771	0.83715
405	0.86878	0.73827	0.814	0.78967	0.77	0.83764
408	0.85505	0.75397	0.809	0.793	0.792	0.83453
411	0.83255	0.7548	0.81	0.84633	0.833	0.82875
414	0.81519	0.75449	0.812	0.79633	1.164	0.82453
417	0.80936	0.76355	0.818	0.86967	1.255	0.82409
420	0.80676	0.76274	0.813	1.16967	1.243	0.82519
423	0.80258	0.74714	0.816	1.33467	1.222	0.82415
426	0.80382	0.73394	0.817	1.368	1.189	0.8201
429	0.81274	0.73286	0.818	1.33133	1.162	0.81491
432	0.81874	0.73282	0.813	1.33467	1.131	0.81011
435	0.81385	0.72198	0.81	1.29967	1.079	0.80568
438	0.80279	0.71143	0.808	1.313	1.036	0.80173
441	0.79304	0.71924	0.811	1.303	0.993	0.79958
444	0.78692	0.74307	0.813	1.26467	0.959	0.80015
447	0.78551	0.75839	0.811	1.25633	0.945	0.80249
450	0.78885	0.75418	0.814	1.24967	0.916	0.80479
453	0.79211	0.74651	0.814	1.25967	0.91	0.80606
456	0.79138	0.74173	0.813	1.19967	0.895	0.80601
459	0.7902	0.73606	0.815	1.21967	0.882	0.80439
462	0.79215	0.72566	0.813	1.198	0.878	0.80152
465	0.79342	0.70751	0.814	1.163	0.863	0.79878
468	0.79069	0.70187	0.815	1.14967	0.865	0.79725
471	0.78784	0.70911	0.811	1.13967	0.865	0.79627
474	0.78868	0.70623	0.817	1.10967	0.854	0.79471
477	0.79096	0.70319	0.813	1.05133	0.854	0.79308
480	0.79145	0.7025	0.814	1.03467	0.853	0.79281
483	0.79002	0.69991	0.813	0.99633	0.861	0.79361
486	0.78862	0.70336	0.814	0.97633	0.867	0.7934
489	0.78993	0.70704	0.809	0.96467	0.876	0.79103
492	0.79307	0.72149	0.816	0.91967	0.883	0.78778
495	0.79034	0.74036	0.811	0.908	0.914	0.78554
498	0.77779	0.73079	0.814	0.89967	0.922	0.78476
501	0.76644	0.71398	0.812	0.88967	0.941	0.78488
504	0.76967	0.72704	0.809	0.868	0.973	0.78565
507	0.78298	0.74599	0.813	0.86967	0.996	0.7871
510	0.79129	0.74245	0.825	0.843	1.01	0.78902
513	0.79173	0.74219	1.365	0.853	1.034	0.79099
516	0.79368	0.74509	1.384	0.828	1.02	0.79271
519	0.79997	0.73455	1.381	0.84133	1.016	0.79376
522	0.80179	0.74145	1.344	0.82967	1.005	0.79372
525	0.79179	0.74623	1.297	0.81967	0.999	0.79292
528	0.77465	0.73163	1.241	0.82133	0.99	0.79236
531	0.76365	0.74473	1.194	0.79633	0.99	0.79231
534	0.76714	0.75446	1.126	0.80633	0.973	0.79184
537	0.77831	0.73066	1.083	0.79633	0.975	0.79038
540	0.78301	0.7291	1.051	0.793	0.984	0.78895
543	0.77918	0.75017	1.031	0.78133	0.972	0.78889
546	0.77989	0.74888	1.018	0.79633	0.97	0.78975
549	0.79303	0.73517	1.021	0.793	0.968	0.78971
552	0.80806	0.74082	1.025	0.77967	0.972	0.78796
555	0.80997	0.75223	1.047	0.79133	0.957	0.78558
558	0.79842	0.75218	1.071	0.778	0.957	0.78389
561	0.78468	0.75629	1.111	0.76633	0.962	0.78287
564	0.77538	0.75003	1.176	0.75467	0.959	0.78193
567	0.76945	0.72688	1.196	0.763	0.957	0.78123
570	0.76767	0.7272	1.204	0.77133	0.96	0.78151
573	0.7735	0.74236	1.185	0.75133	0.961	0.78264
576	0.78248	0.73656	1.153	0.75633	0.955	0.78345
579	0.78328	0.72939	1.131	0.748	0.955	0.78315
582	0.77456	0.73319	1.093	0.758	0.946	0.78237
585	0.76959	0.73051	1.078	0.758	0.948	0.78215
588	0.77591	0.72982	1.059	0.76467	0.952	0.78224
591	0.78244	0.73088	1.058	0.753	0.951	0.78129
594	0.77829	0.73508	1.051	0.748	0.943	0.77882
597	0.77183	0.75332	1.058	0.758	0.948	0.77638
600	0.77605	0.74042	1.05	0.76467	0.936	0.77595
603	0.7859	0.70465	1.038	0.763	0.934	0.77784
606	0.78741	0.7057	1.041	0.768	0.929	0.78051
609	0.78097	0.71469	1.042	0.76133	0.923	0.78246
612	0.77879	0.71814	1.036	0.77467	0.921	0.78337
615	0.78521	0.72571	1.018	0.78133	0.917	0.78346
618	0.79354	0.71831	1.016	0.76967	0.916	0.7826
621	0.79719	0.71651	1.007	0.788	0.925	0.78078
624	0.7941	0.71314	1.013	0.77633	0.925	0.77908
627	0.78551	0.70176	1.012	0.79467	0.92	0.77912
630	0.77612	0.71261	1.018	0.80467	0.914	0.78143
633	0.77028	0.72215	1.005	0.813	0.921	0.78433
636	0.76662	0.72284	0.998	0.81467	0.931	0.7852
639	0.76196	0.72705	1.006	0.823	0.923	0.78293
642	0.75901	0.72362	0.996	0.82633	0.937	0.7792
645	0.76475	0.73395	0.99	0.833	0.941	0.77698
648	0.78055	0.74593	0.991	0.87467	0.937	0.77774
651	0.79541	0.72715	0.979	0.90633	0.937	0.78037
654	0.79302	0.71273	0.984	0.93467	0.94	0.78262
657	0.77331	0.72086	0.974	0.99467	0.937	0.78314
660	0.76209	0.72754	0.968	1.01967	0.928	0.78199
663	0.78174	0.73111	0.962	1.053	0.925	0.78011
666	0.81498	0.73943	0.954	1.043	0.929	0.779
669	0.82138	0.74475	0.955	1.043	0.924	0.77996
672	0.79084	0.73554	0.95	1.028	0.928	0.78253
675	0.75683	0.72893	0.945	1.023	0.921	0.78425
678	0.75281	0.73761	0.94	1.02133	0.927	0.7832
681	0.77559	0.73837	0.942	1.01967	0.934	0.78062
684	0.79719	0.73374	0.942	1.018	0.935	0.77956
687	0.79868	0.73356	0.937	1.02967	0.934	0.78094
690	0.78516	0.72759	0.933	1.02633	0.933	0.78258
693	0.77245	0.72386	0.934	1.018	0.929	0.78235
696	0.76777	0.72374	0.936	1.003	0.934	0.78053
699	0.76759	0.72845	0.926	0.993	0.947	0.77854
702	0.76772	0.73894	0.93	0.98133	0.929	0.77687
705	0.76686	0.73713	0.924	0.97633	0.934	0.77563
708	0.76451	0.73478	0.926	0.933	0.931	0.77555
711	0.76225	0.74146	0.92	0.928	0.932	0.77694
714	0.76128	0.73275	0.92	0.928	0.926	0.77856
717	0.75765	0.71662	0.917	0.918	0.928	0.77923
720	0.74994	0.72342	0.918	0.908	0.925	0.77935
723	0.7475	0.7333	0.917	0.903	0.91	0.77915
726	0.75713	0.71889	0.912	0.903	0.905	0.77674
729	0.76953	0.71119	0.908	0.89467	0.896	0.77062
732	0.77384	0.71435	0.912	0.89633	0.9	0.76356
735	0.77412	0.70248	0.905	0.87633	0.88	0.76063
738	0.77745	0.69721	0.915	0.88633	0.892	0.76256
741	0.77974	0.70226	0.905	0.87967	0.883	0.76415
744	0.77606	0.70036	0.906	0.88967	0.885	0.76124
747	0.77189	0.70212	0.912	0.868	0.882	0.7564
750	0.77351	0.71515	0.908	0.868	0.886	0.75513
753	0.77778	0.72299	0.906	0.87133	0.892	0.75803
756	0.77899	0.71013	0.912	0.86967	0.887	0.76007
759	0.77847	0.70627	0.907	0.86467	0.876	0.75724
762	0.78055	0.724	0.914	0.86467	0.885	0.75108
765	0.78272	0.73483	0.91	0.868	0.879	0.74589
768	0.77801	0.74069	0.909	0.85633	0.882	0.74392
771	0.76787	0.74173	0.907	0.87133	0.889	0.74451
774	0.76254	0.73579	0.908	0.85467	0.895	0.74629
777	0.76527	0.73231	0.905	0.87467	0.884	0.74834
780	0.76854	0.72636	0.9	0.86633	0.892	0.74998
783	0.76893	0.72269	0.916	0.85133	0.889	0.75081
786	0.77076	0.73003	0.913	0.84467	0.886	0.75102
789	0.77247	0.75125	0.91	0.863	0.89	0.75095
792	0.76691	0.76171	0.91	0.84633	0.888	0.75056
795	0.75696	0.73981	0.912	0.85633	0.896	0.74984
798	0.75444	0.72172	0.907	0.798	0.878	0.74953
801	0.76362	0.72154	0.907	0.84467	0.917	0.75054
804	0.77796	0.73203	0.918	0.888	0.905	0.75276
807	0.78931	0.75622	0.913	0.833	0.88	0.75479
810	0.79209	0.76643	0.917	0.81967	0.861	0.75534
813	0.78595	0.75859	0.915	0.80967	0.845	0.75444
816	0.7792	0.74512	0.923	0.79133	0.826	0.75337
819	0.78033	0.72611	0.92	0.773	0.82	0.75337
822	0.78563	0.7258	0.921	0.758	0.81	0.75443
825	0.78527	0.7411	0.928	0.76967	0.819	0.7553
828	0.77885	0.74573	0.92	0.778	0.815	0.75484
831	0.77419	0.75282	0.921	0.77133	0.801	0.75339
834	0.77456	0.76546	0.925	0.74467	0.799	0.75259
837	0.77755	0.75622	0.922	0.73967	0.791	0.75335
840	0.78329	0.73715	0.916	0.803	0.802	0.75467
843	0.79395	0.72926	0.922	0.75967	0.802	0.75485
846	0.80575	0.71446	0.922	0.77633	0.816	0.7537
849	0.8091	0.71057	0.93	0.76633	0.804	0.7527
852	0.79932	0.73499	0.922	0.778	0.806	0.75304
855	0.78422	0.74874	0.922	0.768	0.798	0.75433
858	0.77647	0.75023	0.926	0.77467	0.805	0.75544
861	0.77863	0.75066	0.917	0.77633	0.798	0.75584
864	0.78146	0.73583	0.919	0.783	0.798	0.7558
867	0.77924	0.72256	0.919	0.76467	0.798	0.75562
870	0.77811	0.7282	0.917	0.788	0.798	0.75533
873	0.78338	0.74142	0.925	0.748	0.799	0.75514
876	0.78878	0.73757	0.916	0.748	0.794	0.75539
879	0.78841	0.72293	0.915	0.74967	0.798	0.75605
882	0.78866	0.73139	0.922	0.74467	0.799	0.75662
885	0.7955	0.74931	0.915	0.753	0.794	0.75663
888	0.80051	0.74679	0.913	0.74633	0.802	0.75591
891	0.79441	0.7227	0.928	0.75633	0.798	0.75466
894	0.78464	0.70589	0.912	0.75633	0.796	0.75338
897	0.78437	0.72291	0.91	0.75133	0.794	0.75276
900	0.79213	0.73536	0.911	0.75133	0.8	0.75314
903	0.79581	0.72314	0.911	0.748	0.799	0.75387
906	0.79067	0.71372	0.907	0.743	0.801	0.75375
909	0.78305	0.70721	0.907	0.74967	0.798	0.75244
912	0.78006	0.71095	0.904	0.74133	0.8	0.75114
915	0.78179	0.72875	0.906	0.74133	0.791	0.75133
918	0.78242	0.73833	0.901	0.74633	0.797	0.75305
921	0.77826	0.73056	0.904	0.74133	0.797	0.7549
924	0.7733	0.71644	0.906	0.74467	0.793	0.75555
927	0.7738	0.71445	0.898	0.743	0.791	0.75493
930	0.78014	0.72041	0.904	0.758	0.801	0.75376
933	0.78877	0.73086	0.906	0.753	0.78	0.75265
936	0.79784	0.74252	0.907	0.733	0.79	0.75199
939	0.80593	0.72689	0.907	0.73633	0.78	0.75207
942	0.81048	0.70266	0.909	0.738	0.779	0.75274
945	0.81064	0.6998	0.903	0.76133	0.782	0.75318
948	0.8076	0.69467	0.909	0.73467	0.783	0.75283
951	0.80302	0.68481	0.908	0.73633	0.785	0.75257
954	0.7998	0.68458	0.912	0.733	0.785	0.75397
957	0.79867	0.6943	0.913	0.74633	0.784	0.75699
960	0.79415	0.72437	0.909	0.74633	0.778	0.75927
963	0.78299	0.76057	0.905	0.75633	0.785	0.75856
966	0.77273	0.76793	0.909	0.74967	0.787	0.75559
969	0.77123	0.75597	0.907	0.74633	0.781	0.7533
972	0.77616	0.74989	0.905	0.73967	0.782	0.75321
975	0.7847	0.7336	0.909	0.74133	0.785	0.75378
978	0.79814	0.7112	0.908	0.74967	0.784	0.75309
981	0.80896	0.71773	0.91	0.74467	0.782	0.75186
984	0.80416	0.7315	0.91	0.74633	0.784	0.75237
987	0.78892	0.72656	0.904	0.73967	0.79	0.75491
990	0.78452	0.72857	0.913	0.748	0.782	0.75722
993	0.79665	0.73802	0.918	0.74467	0.778	0.75795
996	0.80639	0.73382	0.908	0.743	0.785	0.7587
999	0.79798	0.72589	0.91	0.748	0.792	0.76131
1002	0.7805	0.72927	0.915	0.74133	0.789	0.7643
1005	0.77591	0.74001	0.91	0.75133	0.788	0.76432
1008	0.79121	0.74916	0.916	0.738	0.786	0.76098
1011	0.80942	0.74726	0.916	0.72967	0.794	0.75802
1014	0.81205	0.73784	0.916	0.75133	0.788	0.75842
1017	0.80255	0.74458	0.911	0.73633	0.783	0.76028
1020	0.79696	0.75718	0.917	0.73467	0.784	0.75928
1023	0.80029	0.74643	0.911	0.738	0.777	0.7548
1026	0.80551	0.73443	0.908	0.73133	0.78	0.75126
1029	0.80604	0.73836	0.909	0.733	0.788	0.75274
1032	0.7992	0.73985	0.908	0.74967	0.786	0.75785
1035	0.78796	0.74099	0.913	0.73633	0.783	0.76124
1038	0.78173	0.74324	0.916	0.74133	0.781	0.75951
1041	0.78423	0.74306	0.916	0.72633	0.785	0.75458
1044	0.78657	0.75154	0.916	0.74467	0.786	0.75111
1047	0.78311	0.74574	0.911	0.73133	0.786	0.75189
1050	0.78104	0.71401	0.912	0.748	0.778	0.7558
1053	0.78594	0.71029	0.911	0.75133	0.791	0.75967
1056	0.79262	0.73738	0.92	0.73633	0.782	0.76114
1059	0.79406	0.74286	0.922	0.743	0.782	0.76017
1062	0.78885	0.73563	0.916	0.74467	0.784	0.75856
1065	0.78233	0.73781	0.916	0.73467	0.784	0.75822
1068	0.78285	0.7452	0.921	0.73633	0.778	0.75943
1071	0.78916	0.7637	0.918	0.72633	0.778	0.76049
1074	0.7892	0.76696	0.919	0.74633	0.788	0.75948
1077	0.78158	0.73175	0.926	0.743	0.785	0.75654
1080	0.78052	0.71348	0.921	0.738	0.784	0.75398
1083	0.79156	0.74197	0.927	0.74967	0.785	0.75391
1086	0.80415	0.75952	0.923	0.73467	0.782	0.75598
1089	0.80782	0.74069	0.925	0.73633	0.786	0.75809
1092	0.7973	0.7276	0.921	0.73633	0.776	0.75904
1095	0.77863	0.74092	0.909	0.74133	0.779	0.75971
1098	0.78019	0.74497	0.919	0.71967	0.773	0.76126
1101	0.82165	0.72518	0.919	0.71467	0.785	0.76308
1104	0.873	0.72709	0.909	0.73467	0.786	0.7633
1107	0.89801	0.74659	0.914	0.733	0.786	0.7613
1110	0.92613	0.73778	0.913	0.74467	0.778	0.75868
1113	1.01363	0.72316	0.923	0.738	0.791	0.75764
1116	1.14709	0.72907	0.906	0.748	0.782	0.75874
1119	1.24954	0.74073	0.912	0.73467	0.782	0.76077
1122	1.27448	0.74363	0.913	0.73633	0.784	0.76233
1125	1.25389	0.73129	0.911	0.72133	0.784	0.76311
1128	1.25698	0.72857	0.911	0.72633	0.778	0.76335
1131	1.30802	0.74533	0.911	0.73467	0.778	0.76286
1134	1.34818	0.7494	0.914	0.743	0.788	0.76096
1137	1.31087	0.73836	0.917	0.73633	0.785	0.75776
1140	1.22433	0.7268	0.915	0.728	0.784	0.75509
1143	1.17182	0.72119	0.907	0.74133	0.785	0.75548
1146	1.16611	0.73618	0.907	0.733	0.782	0.75964
1149	1.15482	0.75644	0.898	0.73467	0.786	0.76508
1152	1.12835	0.74684	0.903	0.72967	0.776	0.76802
1155	1.12168	0.72743	0.903	0.73133	0.779	0.76686
1158	1.13232	0.74385	0.897	0.74633	0.773	0.76355
1161	1.1265	0.76669	0.901	0.74467	0.784	0.76127
1164	1.10084	0.75433	0.901	0.748	0.784	0.76115
1167	1.07477	0.7446	0.891	0.73467	0.787	0.76188
1170	1.0551	0.75039	0.893	0.738	0.784	0.76204
1173	1.04319	0.74305	0.893	0.743	0.787	0.76173
1176	1.0387	0.73785	0.885	0.738	0.787	0.76153
1179	1.02778	0.74244	0.883	0.748	0.786	0.76114
1182	1.00551	0.75314	0.884	0.733	0.782	0.75996
1185	0.99504	0.77009	0.886	0.72967	0.789	0.7587
1188	1.00992	0.75664	0.886	0.743	0.784	0.75882
1191	1.02641	0.73513	0.884	0.738	0.78	0.76042
1194	1.02124	0.76289	0.88	0.74133	0.784	0.76152
1197	1.00218	0.77541	0.881	0.738	0.783	0.76049
1200	0.98386	0.7387	0.879	0.73467	0.784	0.75834
1203	0.96814	0.73068	0.885	0.74133	0.779	0.75776
1206	0.95654	0.73622	0.883	0.738	0.778	0.75982
1209	0.95303	0.72596	0.882	0.73967	0.776	0.76268
1212	0.95405	0.74268	0.88	0.743	0.776	0.76365
1215	0.95375	0.754	0.888	0.733	0.774	0.76188
1218	0.9511	0.73959	0.879	0.73467	0.789	0.75871
1221	0.94367	0.74232	0.887	0.74133	0.784	0.75574
1224	0.92979	0.74814	0.892	0.73967	0.782	0.75355
1227	0.91891	0.74066	0.887	0.74133	0.781	0.75222
1230	0.9213	0.74258	0.886	0.738	0.784	0.75233
1233	0.92988	0.75649	0.885	0.74133	0.785	0.75454
1236	0.92984	0.76022	0.886	0.73967	0.787	0.75818
1239	0.92215	0.75635	0.891	0.74633	0.787	0.76108
1242	0.92241	0.75651	0.89	0.74133	0.783	0.76137
1245	0.93893	0.7362	0.896	0.73633	0.775	0.75951
1248	0.96079	0.71926	0.886	0.73133	0.784	0.75769
1251	0.96859	0.73474	0.891	0.73633	0.792	0.75736
1254	0.95669	0.72848	0.901	0.73133	0.786	0.75791
1257	0.94021	0.70946	0.9	0.738	0.777	0.75805
1260	0.9339	0.72253	0.904	0.743	0.781	0.75778
1263	0.93501	0.72765	0.903	0.73133	0.783	0.75802
1266	0.93915	0.71032	0.9	0.73133	0.782	0.75884
1269	0.95357	0.71152	0.899	0.758	0.791	0.75913
1272	0.97567	0.74055	0.903	0.73967	0.782	0.75827
1275	0.9832	0.75839	0.906	0.733	0.781	0.7571
1278	0.96657	0.74073	0.901	0.74967	0.784	0.7569
1281	0.94385	0.72475	0.905	0.72967	0.792	0.75793
1284	0.93039	0.74065	0.902	0.73967	0.794	0.75955
1287	0.92572	0.77228	0.903	0.75133	0.784	0.76116
1290	0.93299	0.78723	0.905	0.738	0.781	0.76241
1293	0.95268	0.77021	0.899	0.733	0.788	0.76289
1296	0.96475	0.75331	0.9	0.728	0.778	0.76224
1299	0.9574	0.76298	0.899	0.73633	0.786	0.7607
1302	0.95364	0.78023	0.9	0.73133	0.782	0.759
1305	0.97052	0.78571	0.898	0.733	0.78	0.75772
1308	0.98484	0.78498	0.896	0.74633	0.782	0.75697
1311	0.97705	0.78158	0.898	0.74467	0.788	0.75667
1314	0.9667	0.76037	0.894	0.738	0.782	0.75674
1317	0.97024	0.7378	0.886	0.73633	0.788	0.75703
1320	0.97021	0.73976	0.872	0.74133	0.787	0.75721
1323	0.95523	0.74863	0.878	0.748	0.784	0.75703
1326	0.94339	0.75317	0.869	0.74467	0.791	0.75637
1329	0.94509	0.75237	0.856	0.73967	0.787	0.75534
1332	0.94728	0.75092	0.851	0.73133	0.782	0.75445
1335	0.94637	0.75748	0.843	0.743	0.789	0.75446
1338	0.95341	0.76043	0.845	0.72133	0.781	0.75563
1341	0.96275	0.76462	0.834	0.74467	0.776	0.75706
1344	0.95764	0.76602	0.83	0.72633	0.789	0.75744
1347	0.94694	0.7605	0.834	0.71967	0.785	0.75661
1350	0.95556	0.76904	0.826	0.73967	0.782	0.756
1353	0.97986	0.77312	0.828	0.733	0.787	0.75708
1356	0.99119	0.7648	0.821	0.74133	0.789	0.75967
1359	0.98078	0.75668	0.83	0.74133	0.779	0.76202
1362	0.96628	0.74599	0.824	0.73633	0.79	0.76268
1365	0.95839	0.75686	0.819	0.73967	0.783	0.76204
1368	0.95445	0.77854	0.823	0.73133	0.782	0.76185
1371	0.95829	0.77774	0.825	0.73633	0.786	0.76337
1374	0.97491	0.76935	0.827	0.74467	0.791	0.76584
1377	0.99275	0.76632	0.816	0.73467	0.782	0.7671
1380	0.99775	0.7705	0.822	0.71467	0.789	0.76563
1383	0.99477	0.76967	0.816	0.748	0.79	0.76213
1386	0.9938	0.7489	0.822	0.753	0.781	0.75885
1389	0.9911	0.739	0.818	0.73133	0.792	0.75756
1392	0.98278	0.7579	0.82	0.74633	0.789	0.75842
1395	0.97762	0.76837	0.821	0.73633	0.783	0.76042
1398	0.98019	0.75682	0.818	0.738	0.781	0.76229
1401	0.98087	0.75373	0.817	0.728	0.791	0.76292
1404	0.97544	0.75349	0.82	0.72633	0.788	0.76178
1407	0.97499	0.74225	0.823	0.71967	0.792	0.75966
1410	0.98731	0.75734	0.819	0.73967	0.795	0.75842
1413	1.00415	0.79081	0.818	0.733	0.792	0.75928
1416	1.01118	0.78535	0.83	0.74133	0.795	0.76131
1419	1.00104	0.75422	0.815	0.74133	0.781	0.76241
1422	0.97971	0.7404	0.819	0.73633	0.781	0.76175
1425	0.96423	0.73718	0.821	0.73967	0.785	0.76057
1428	0.96422	0.73351	0.818	0.73133	0.783	0.76036
1431	0.96745	0.7341	0.823	0.73633	0.784	0.76114
1434	0.96035	0.7337	0.822	0.74467	0.781	0.76184
1437	0.9531	0.73291	0.82	0.73467	0.783	0.76185
1440	0.96029	0.72991	0.818	0.71467	0.786	0.76124
1443	0.97103	0.71653	0.828	0.748	0.784	0.75998
1446	0.96818	0.7208	0.819	0.753	0.787	0.75811
1449	0.95841	0.76014	0.825	0.73133	0.779	0.75659
1452	0.95252	0.78529	0.83	0.74633	0.784	0.75683
1455	0.94122	0.77032	0.82	0.73633	0.788	0.75873
1458	0.92192	0.75806	0.819	0.738	0.787	0.7602
1461	0.91953	0.75535	0.82	0.728	0.779	0.75965
1464	0.94748	0.74224	0.818	0.72633	0.784	0.75835
1467	0.97761	0.74919	0.824	0.71967	0.781	0.75895
1470	0.97851	0.7647	0.823	0.73967	0.787	0.76181
1473	0.95776	0.75851	0.826	0.733	0.795	0.76426
1476	0.94414	0.76982	0.818	0.74133	0.785	0.76424
1479	0.94998	0.78594	0.827	0.74133	0.786	0.76312
1482	0.96485	0.77227	0.824	0.73633	0.782	0.76375
1485	0.97048	0.7625	0.818	0.73967	0.784	0.76636
1488	0.95706	0.76124	0.822	0.73133	0.792	0.76811
1491	0.935	0.75853	0.821	0.73633	0.78	0.76683
1494	0.92693	0.76532	0.82	0.74467	0.788	0.76373
1497	0.94091	0.76925	0.824	0.73467	0.788	0.76172
1500	0.9596	0.77381	0.819	0.71467	0.781	0.76198
1503	0.96307	0.78805	0.823	0.748	0.786	0.76329
1506	0.95574	0.78356	0.817	0.753	0.788	0.76408
1509	0.9597	0.76432	0.823	0.73133	0.787	0.76428
1512	0.9786	0.76016	0.822	0.74633	0.794	0.76496
1515	0.98274	0.7662	0.821	0.753	0.788	0.76676
1518	0.94847	0.78604	0.825	0.738	0.788	0.769
1521	0.89881	0.81204	0.83	0.728	0.789	0.7701
1524	0.87532	0.82982	0.826	0.73633	0.784	0.76914
1527	0.88339	0.83488	0.831	0.753	0.789	0.76707
1530	0.90049	0.83357	0.821	0.748	0.794	0.76601
1533	0.91801	0.97079	0.826	0.73633	0.79	0.76683
1536	0.93539	1.26598	0.824	0.73633	0.784	0.76784
1539	0.93864	1.41598	0.827	0.73633	0.792	0.76669
1542	0.92341	1.33464	0.823	0.73633	0.789	0.76342
1545	0.90915	1.26124	0.826	0.738	0.793	0.76094
1548	0.90262	1.26987	0.826	0.728	0.788	0.76174
1551	0.88733	1.23065	0.828	0.73633	0.792	0.76483
1554	0.86559	1.1494	0.819	0.728	0.783	0.76664
1557	0.86048	1.13503	0.823	0.728	0.789	0.76501
1560	0.86703	1.11563	0.825	0.728	0.783	0.76156
1563	0.85559	1.06312	0.832	0.743	0.792	0.75968
1566	0.82663	1.0632	0.829	0.743	0.79	0.76083
1569	0.80979	1.04985	0.829	0.743	0.792	0.76336
1572	0.81215	1.03674	0.825	0.743	0.787	0.76493
1575	0.8142	1.07247	0.825	0.728	0.786	0.76506
1578	0.81011	1.05692	0.829	0.753	0.795	0.7649
1581	0.81176	1.02131	0.832	0.75133	0.785	0.7651
1584	0.81906	1.02217	0.829	0.75133	0.793	0.76499
1587	0.81724	1.02015	0.833	0.73967	0.792	0.76385
1590	0.80073	1.02375	0.835	0.73467	0.792	0.76223
1593	0.78034	1.00211	0.832	0.738	0.792	0.76143
1596	0.76876	0.94116	0.827	0.738	0.793	0.76228
1599	0.77041	0.90491	0.832	0.743	0.795	0.76447
1602	0.7826	0.91336	0.838	0.73633	0.784	0.76663
1605	0.79685	0.92941	0.833	0.74133	0.786	0.76707
1608	0.80163	0.89923	0.824	0.728	0.79	0.76508
1611	0.79406	0.84319	0.83	0.738	0.788	0.76206
1614	0.78583	0.82178	0.834	0.72467	0.798	0.76035
1617	0.78749	0.81398	0.833	0.72133	0.79	0.76069
1620	0.79379	0.79606	0.831	0.73133	0.795	0.76137
1623	0.7968	0.78122	0.827	0.72467	0.791	0.76075
1626	0.80096	0.77935	0.832	0.72133	0.793	0.75959
1629	0.80946	0.788	0.828	0.733	0.787	0.75959
1632	0.81214	0.7864	0.831	0.72967	0.801	0.7604
1635	0.80357	0.77634	0.831	0.71633	0.797	0.75997
1638	0.79483	0.76174	0.833	0.73467	0.799	0.75782
1641	0.79399	0.75115	0.834	0.72467	0.798	0.75609
1644	0.79444	0.75671	0.831	0.72467	0.797	0.75657
1647	0.79082	0.7447	0.829	0.70467	0.794	0.75812
1650	0.7873	0.72838	0.833	0.718	0.796	0.75826
1653	0.7874	0.74002	0.831	0.70633	0.791	0.75638
1656	0.7912	0.74904	0.833	0.708	0.8	0.75405
1659	0.79837	0.75686	0.832	0.708	0.798	0.75272
1662	0.80375	0.77235	0.836	0.713	0.799	0.75231
1665	0.80064	0.77598	0.837	0.68133	0.802	0.75213
1668	0.79341	0.77073	0.839	0.72633	0.798	0.7521
1671	0.79206	0.76834	0.835	0.738	0.796	0.75269
1674	0.79559	0.77852	0.839	0.72467	0.795	0.75413
1677	0.79717	0.78753	0.838	0.73633	0.802	0.75585
1680	0.79854	0.77657	0.843	0.73133	0.802	0.75673
1683	0.80272	0.7706	0.848	0.728	0.805	0.75605
1686	0.80361	0.77959	0.846	0.72467	0.797	0.75451
1689	0.79653	0.76884	0.839	0.708	0.792	0.75397
1692	0.78619	0.75323	0.844	0.72633	0.788	0.75554
1695	0.77672	0.77298	0.839	0.71133	0.781	0.7582
1698	0.76872	0.78986	0.844	0.718	0.783	0.75987
1701	0.76682	0.7755	0.844	0.743	0.786	0.75966
1704	0.77433	0.75573	0.844	0.698	0.783	0.7588
1707	0.78441	0.74411	0.848	0.713	0.785	0.75923
1710	0.78998	0.76274	0.853	0.718	0.793	0.76161
1713	0.79257	0.79437	0.848	0.72133	0.79	0.76453
1716	0.79217	0.79752	0.848	0.72967	0.78	0.7658
1719	0.78403	0.80181	0.844	0.74133	0.784	0.76456
1722	0.7718	0.81184	0.846	0.74133	0.778	0.76239
1725	0.76687	0.7988	0.85	0.758	0.786	0.76174
1728	0.77359	0.79904	0.848	0.743	0.779	0.76317
1731	0.7895	0.80749	0.851	0.718	0.792	0.76498
1734	0.81167	0.79204	0.843	0.73467	0.777	0.76566
1737	0.82836	0.83621	0.853	0.718	0.78	0.76587
1740	0.82179	0.95947	0.849	0.73967	0.778	0.76705
1743	0.7948	1.0615	0.842	0.73967	0.788	0.76925
1746	0.77458	1.14311	0.847	0.733	0.791	0.77191
1749	0.77695	1.20509	0.841	0.71633	0.784	0.77572
1752	0.78789	1.18087	0.84	0.71633	0.783	0.78185
1755	0.78914	1.11377	0.848	0.713	0.781	0.78908
1758	0.78061	1.09459	0.849	0.72133	0.79	0.79406
1761	0.77076	1.1179	0.845	0.72133	0.784	0.79549
1764	0.76322	1.1188	0.844	0.70467	0.78	0.79644
1767	0.7594	1.08653	0.842	0.70967	0.78	0.80116
1770	0.7634	1.04329	0.843	0.698	0.791	0.8105
1773	0.77732	0.98268	0.839	0.708	0.778	0.82165
1776	0.79406	0.94667	0.84	0.713	0.783	0.83182
1779	0.80124	0.96457	0.836	0.718	0.785	0.84075
1782	0.79729	0.98201	0.839	0.71467	0.784	0.84974
1785	0.79565	0.96662	0.841	0.70967	0.775	0.85935
1788	0.8039	0.92417	0.831	0.698	0.787	0.86848
1791	0.81056	0.88025	0.835	0.703	0.776	0.87505
1794	0.80492	0.86108	0.837	0.69133	0.782	0.87751
1797	0.79406	0.84459	0.837	0.698	0.78	0.87654
1800	0.78786	0.81613	0.835	0.708	0.788	0.87522
1803	0.78588	0.81089	0.836	0.69967	0.783	0.87686
1806	0.78911	0.82792	0.832	0.703	0.774	0.88194
1809	0.80304	0.83015	0.833	0.713	0.785	0.88744
1812	0.8206	0.84147	0.837	0.703	0.78	0.88964
1815	0.8231	0.8588	0.831	0.708	0.788	0.88773
1818	0.80463	0.8341	0.833	0.71133	0.778	0.88437
1821	0.7803	0.81731	0.833	0.69467	0.784	0.88302
1824	0.7677	0.83987	0.834	0.703	0.782	0.88479
1827	0.77073	0.84664	0.835	0.703	0.781	0.88812
1830	0.78104	0.83159	0.832	0.718	0.78	0.89081
1833	0.78927	0.807	0.837	0.69967	0.777	0.89183
1836	0.79414	0.78907	0.833	0.693	0.783	0.89117
1839	0.7999	0.81427	0.833	0.733	0.786	0.88907
1842	0.80608	0.84905	0.839	0.71967	0.781	0.88633
1845	0.8062	0.84334	0.84	0.728	0.781	0.88485
1848	0.79727	0.81621	0.841	0.71467	0.779	0.88626
1851	0.78522	0.79449	0.835	0.71133	0.781	0.8898
1854	0.78056	0.78977	0.836	0.71633	0.783	0.8926
1857	0.78892	0.79795	0.838	0.71967	0.788	0.89266
1860	0.80228	0.79314	0.832	0.71467	0.775	0.89063
1863	0.8044	0.78199	0.837	0.71133	0.782	0.88822
1866	0.79273	0.77822	0.833	0.723	0.775	0.88598
1869	0.78494	0.76717	0.837	0.718	0.776	0.88359
1872	0.79349	0.75597	0.839	0.70633	0.781	0.88144
1875		0.75064	0.835	0.71467	0.788	0.88024
1878		0.74995	0.839	0.70633	0.784	0.87951
1881		0.76175	0.847	0.70633	0.788	0.87807
1884		0.75476	0.836	0.70967	0.774	0.87603
1887		0.73227	0.839	0.70633	0.782	0.87482
1890		0.74278	0.84	0.703	0.775	0.87473
1893		0.758	0.836	0.69967	0.785	0.87401
1896		0.76067	0.846	0.70967	0.784	0.87132
1899		0.78306	0.842	0.69967	0.776	0.86803
1902		0.79429	0.841	0.70967	0.771	0.86675
1905		0.77166	0.842	0.69633	0.782	0.86809
1908		0.74908	0.837	0.70467	0.766	0.86992
1911		0.74123	0.845	0.698	0.782	0.86986
1914		0.74109	0.844	0.698	0.779	0.86758
1917		0.74581	0.852	0.698	0.775	0.86472
1920		0.75358	0.841	0.69133	0.773	0.86313
1923		0.75989	0.846	0.68967	0.77	0.86345
1926		0.76658	0.841	0.69967	0.774	0.86469
1929		0.76867	0.843	0.698	0.773	0.86508
1932		0.76099	0.834	0.70133	0.774	0.86369
1935		0.75681	0.839	0.698	0.769	0.86124
1938		0.75905	0.841	0.703	0.774	0.8591
1941		0.76973	0.836	0.703	0.772	0.85762
1944		0.79032	0.837	0.698	0.769	0.8559
1947		0.81096	0.835	0.69133	0.777	0.85333
1950		0.82803	0.839	0.683	0.767	0.85068
1953		0.82531	0.84	0.723	0.779	0.84917
1956		0.81144	0.843	0.71133	0.776	0.84875
1959		0.82093	0.844	0.713	0.768	0.84783
1962		0.84845	0.843	0.703	0.772	0.84497
1965		0.88682	0.84	0.71467	0.773	0.8407
1968		0.94391	0.843	0.71967	0.765	0.83739
1971		1.02411	0.84	0.703	0.77	0.83677
1974		1.11194	0.843	0.70633	0.769	0.83796
1977		1.14245	0.844	0.703	0.763	0.83831
1980		1.08993	0.843	0.703	0.762	0.83659
1983		1.00973	0.837	0.698	0.765	0.83438
1986		0.9599	0.841	0.703	0.77	0.83384
1989		0.96529	0.844	0.70133	0.774	0.83466
1992		0.98982	0.844	0.69967	0.78	0.83438
1995		0.99063	0.843	0.703	0.771	0.83183
1998		0.98175	0.843	0.69967	0.764	0.82865
2001		0.98554	0.839	0.69133	0.779	0.82708
2004		1.0047	0.842	0.703	0.768	0.82716
2007		1.00523	0.842	0.708	0.768	0.8273
2010		0.98098	0.844	0.70133	0.769	0.82665
2013		0.96574	0.841	0.69967	0.761	0.82586
2016		0.93228	0.842	0.68967	0.769	0.8257
2019		0.9041	0.845	0.68467	0.771	0.82609
2022		0.92294	0.846	0.703	0.769	0.82642
2025		0.90628	0.846	0.68467	0.77	0.82587
2028		0.85404	0.841	0.70967	0.761	0.82364
2031		0.84659	0.844	0.698	0.762	0.81978
2034		0.84505	0.849	0.713	0.767	0.81614
2037		0.8206	0.84	0.688	0.773	0.81504
2040		0.82452	0.84	0.703	0.767	0.81644
2043		0.84097	0.837	0.703	0.762	0.81757
2046		0.8273	0.836	0.698	0.764	0.81621
2049		0.81096	0.84	0.68967	0.765	0.81334
2052		0.7928	0.836	0.70467	0.767	0.81154
2055		0.76843	0.842	0.703	0.772	0.81157
2058		0.77325	0.84	0.70133	0.767	0.81197
2061		0.77099	0.834	0.70467	0.776	0.81171
2064		0.74534	0.841	0.693	0.773	0.81162
2067		0.74289	0.842	0.708	0.761	0.81267
2070		0.7458	0.836	0.69133	0.757	0.81415
2073		0.75373	0.84	0.698	0.765	0.8145
2076		0.78147	0.848	0.703	0.761	0.81333
2079		0.77787	0.839	0.703	0.761	0.81175
2082		0.75341	0.842	0.703	0.76	0.81102
2085		0.75422	0.847	0.693	0.768	0.81122
2088		0.75919	0.838	0.70467	0.764	0.81134
2091		0.76109	0.842	0.708	0.762	0.81035
2094		0.75069	0.841	0.698	0.759	0.8083
2097		0.71398	0.848	0.698	0.766	0.80642
2100		0.70023	0.846	0.70633	0.764	0.80583
2103		0.71549	0.849	0.693	0.766	0.80622
2106		0.71064	0.853	0.69467	0.766	0.80628
2109		0.6985	0.847	0.713	0.761	0.80549
2112		0.71689	0.85	0.69133	0.768	0.80466
2115		0.74606	0.848	0.69633	0.764	0.8043
2118		0.7403	0.85	0.693	0.767	0.80353
2121		0.72058	0.856	0.69133	0.766	0.80146
2124		0.72954	0.87	0.698	0.765	0.79917
2127		0.74175	0.901	0.69967	0.769	0.79883
2130		0.74015	0.953	0.703	0.77	0.80082
2133		0.7422	1.108	0.703	0.768	0.80287
2136		0.74092	1.196	0.69633	0.761	0.80253
2139		0.73988	1.182	0.70967	0.766	0.80001
2142		0.74596	1.162	0.703	0.764	0.79777
2145		0.74083	1.137	0.698	0.771	0.79765
2148		0.74222	1.112	0.70467	0.765	0.79879
2151		0.76426	1.089	0.70133	0.762	0.79866
2154		0.7654	1.072	0.70967	0.767	0.796
2157		0.74117	1.067	0.70967	0.771	0.79254
2160		0.73149	1.049	0.703	0.764	0.79145
2163		0.74456	1.042	0.69467	0.761	0.79371
2166		0.75076	1.028	0.69967	0.768	0.79672
2169		0.7312	1.019	0.698	0.76	0.79686
2172		0.72057	1.008	0.70467	0.762	0.7935
2175		0.74541	0.991	0.71133	0.766	0.78936
2178		0.76586	0.983	0.70467	0.772	0.78712
2181		0.75611	0.97	0.70633	0.763	0.78681
2184		0.74708	0.967	0.70133	0.768	0.78692
2187		0.74847	0.954	0.71133	0.761	0.78693
2190		0.75089	0.948	0.68467	0.768	0.78746
2193		0.76688	0.928	0.69967	0.765	0.78847
2196		0.7754	0.922	0.693	0.761	0.78873
2199		0.75499	0.91	0.70467	0.771	0.7874
2202		0.73885	0.897	0.69467	0.76	0.78518
2205		0.74448	0.888	0.698	0.761	0.78364
2208		0.75806	0.877	0.683	0.767	0.78379
2211		0.77001	0.875	0.69633	0.77	0.78555
2214		0.77339	0.863	0.698	0.77	0.78793
2217		0.76646	0.863	0.71133	0.762	0.78947
2220		0.75637	0.859	0.708	0.766	0.78911
2223		0.74688	0.848	0.70633	0.767	0.78731
2226		0.74208	0.842	0.70467	0.762	0.7858
2229		0.75002	0.839	0.693	0.757	0.78575
2232		0.75897	0.835	0.71467	0.761	0.78652
2235		0.7612	0.83	0.69467	0.767	0.78661
2238		0.75902	0.829	0.698	0.761	0.78563
2241		0.7409	0.827	0.69133	0.765	0.78447
2244		0.72918	0.834	0.69633	0.764	0.78372
2247		0.75384	0.836	0.69467	0.766	0.783
2250		0.78313	0.827	0.69967	0.769	0.78213
2253		0.78664	0.824	0.68967	0.764	0.78186
2256		0.7868	0.825	0.70467	0.763	0.78267
2259		0.79392	0.827	0.71467	0.762	0.78351
2262		0.78546	0.821	0.70133	0.762	0.783
2265		0.76223	0.825	0.69967	0.767	0.78149
2268		0.74332	0.824	0.68967	0.758	0.78092
2271		0.73675	0.821	0.71133	0.765	0.78219
2274		0.73978	0.827	0.698	0.757	0.78391
2277		0.75172	0.818	0.70633	0.763	0.78422
2280		0.78483	0.824	0.70633	0.77	0.78313
2283		0.80722	0.821	0.703	0.766	0.78204
2286		0.77499	0.821	0.71467	0.761	0.78193
2289		0.75004	0.818	0.68967	0.766	0.78263
2292		0.77519	0.82	0.70133	0.762	0.78361
2295		0.78079	0.823	0.69467	0.767	0.78429
2298		0.76318	0.818	0.70133	0.762	0.78394
2301		0.76535	0.825	0.708	0.767	0.7826
2304		0.77178	0.827	0.70133	0.762	0.78174
2307		0.78668	0.821	0.69467	0.765	0.78275
2310		0.80299	0.821	0.68967	0.755	0.78439
2313		0.79547	0.826	0.698	0.762	0.78365
2316		0.78434	0.821	0.69967	0.763	0.77985
2319		0.78607	0.819	0.69633	0.763	0.77636
2322		0.7948	0.821	0.70467	0.756	0.77664
2325		0.79113	0.82	0.69133	0.764	0.77963
2328		0.78008	0.822	0.70467	0.764	0.78103
2331		0.79099	0.832	0.69967	0.759	0.77872
2334		0.80862	0.829	0.69133	0.765	0.77505
2337		0.81185	0.821	0.69467	0.759	0.77323
2340		0.80379	0.821	0.693	0.762	0.77349
2343		0.79075	0.826	0.68633	0.764	0.77375
2346		0.79135	0.827	0.69633	0.766	0.77274
2349		0.81512	0.824	0.698	0.759	0.77127
2352		0.82348	0.827	0.69133	0.765	0.77066
2355		0.80164	0.831	0.70467	0.759	0.77121
2358		0.80996	0.829	0.69633	0.758	0.7722
2361		0.82786	0.835	0.69133	0.763	0.77283
2364		0.80053	0.826	0.68467	0.768	0.77292
2367		0.78025	0.826	0.693	0.763	0.77302
2370		0.78673	0.833	0.69633	0.761	0.77363
2373		0.7967	0.823	0.70633	0.763	0.77439
2376		0.80794	0.827	0.69467	0.76	0.77439
2379		0.81596	0.833	0.71133	0.765	0.77347
2382		0.82478	0.83	0.703	0.766	0.77257
2385		0.8226	0.834	0.693	0.754	0.77257
2388		0.81666	0.832	0.70967	0.756	0.7733
2391		0.81492	0.83	0.693	0.758	0.77414
2394		0.81254	0.835	0.68967	0.754	0.77498
2397		0.83315	0.829	0.69133	0.762	0.77577
2400		0.84069	0.827	0.69633	0.764	0.77584
2403		0.80813	0.832	0.713	0.768	0.77471
2406		0.79608	0.826	0.68967	0.761	0.77319
2409		0.81759	0.829	0.70467	0.76	0.77264
2412		0.83499	0.836	0.69467	0.766	0.77304
2415		0.81834	0.832	0.703	0.761	0.77305
2418		0.77446	0.834	0.688	0.766	0.77228
2421		0.76995	0.834	0.69133	0.756	0.77205
2424		0.80723	0.831	0.68967	0.765	0.77332
2427		0.81379	0.831	0.698	0.759	0.77472
2430		0.79873	0.832	0.698	0.758	0.77402
2433		0.8013	0.835	0.703	0.759	0.77098
2436		0.80149	0.836	0.69133	0.757	0.76776
2439		0.79431	0.827	0.70133	0.767	0.76645
2442		0.79613	0.832	0.70967	0.764	0.76723
2445		0.80803	0.831	0.688	0.764	0.76906
2448		0.81792	0.828	0.69467	0.765	0.77112
2451		0.81855	0.833	0.703	0.763	0.77289
2454		0.81537	0.83	0.70133	0.763	0.77359
2457		0.79119	0.837	0.70133	0.768	0.77283
2460		0.76183	0.838	0.69133	0.769	0.77148
2463		0.76791	0.831	0.68633	0.762	0.77123
2466		0.77301	0.833	0.69467	0.762	0.77266
2469		0.77427	0.838	0.68967	0.759	0.77447
2472		0.81371	0.836	0.693	0.763	0.775
2475		0.83515	0.832	0.70633	0.761	0.77412
2478		0.8005	0.837	0.70967	0.76	0.77305
2481		0.76593	0.84	0.688	0.768	0.77261
2484		0.76214	0.839	0.69467	0.762	0.77227
2487		0.78477	0.833	0.71133	0.765	0.77118
2490		0.802	0.841	0.69967	0.758	0.7693
2493		0.7743	0.838	0.69633	0.767	0.76726
2496		0.75283	0.833	0.70633	0.762	0.76558
2499		0.7802	0.838	0.69467	0.764	0.76456
2502		0.7999	0.836	0.70133	0.761	0.76452
2505		0.80035	0.839	0.693	0.766	0.76557
2508		0.79421	0.839	0.70633	0.757	0.76707
2511		0.77418	0.84	0.708	0.765	0.76792
2514		0.77949	0.835	0.69633	0.769	0.76765
2517		0.79389	0.839	0.70133	0.766	0.76686
2520		0.79218	0.837	0.683	0.755	0.76646
2523		0.81644	0.842	0.688	0.76	0.76647
2526		0.82658	0.833	0.68967	0.762	0.76618
2529		0.78196	0.835	0.69467	0.76	0.76545
2532		0.75492	0.836	0.70133	0.763	0.76538
2535		0.78418	0.834	0.683	0.773	0.76713
2538		0.81656	0.841	0.698	0.762	0.77008
2541		0.81774	0.842	0.69467	0.76	0.77175
2544		0.81557	0.843	0.69633	0.767	0.77052
2547		0.81717	0.836	0.708	0.763	0.7678
2550		0.80886	0.844	0.69133	0.762	0.76674
2553		0.79523	0.841	0.693	0.762	0.76857
2556		0.78126	0.835	0.68967	0.764	0.77123
2559		0.77648	0.841	0.688	0.765	0.77198
2562		0.77184	0.838	0.68633	0.764	0.77059
2565		0.76779	0.846	0.68633	0.765	0.76898
2568		0.77755	0.839	0.693	0.76	0.76847
2571		0.78763	0.843	0.69633	0.761	0.76857
2574		0.80717	0.847	0.69967	0.766	0.76824
2577		0.82181	0.851	0.67967	0.763	0.76733
2580		0.80375	0.85	0.69967	0.769	0.76646
2583		0.7953	0.847	0.69467	0.759	0.76622
2586		0.80564	0.85	0.70633	0.767	0.76673
2589		0.80009	0.845	0.69633	0.764	0.7673
2592		0.79233	0.847	0.70633	0.767	0.76655
2595		0.79918	0.843	0.703	0.769	0.76397
2598		0.80508	0.842	0.70133	0.762	0.7618
2601			0.847	0.70467	0.766	0.76394
2604			0.849	0.71133	0.769	0.7717
2607			0.845	0.70633	0.763	0.7811
2610			0.853	0.71467	0.77	0.786
2613			0.842	0.69967	0.769	0.78402
2616			0.842	0.70967	0.764	0.77866
2619			0.842	0.69633	0.761	0.77529
2622			0.834	0.698	0.762	0.77603
2625			0.837	0.70133	0.76	0.7789
2628			0.834	0.70467	0.768	0.78083
2631			0.826	0.70133	0.768	0.7806
2634			0.827	0.70467	0.767	0.77918
2637			0.823	0.69967	0.769	0.77818
2640			0.829	0.713	0.767	0.77841
2643			0.823	0.70967	0.766	0.77943
2646			0.824	0.69633	0.77	0.78009
2649			0.822	0.703	0.769	0.77973
2652			0.823	0.70467	0.762	0.77888
2655			0.827	0.69633	0.759	0.77858
2658			0.825	0.703	0.767	0.779
2661			0.823	0.70633	0.762	0.77922
2664			0.82	0.69467	0.763	0.77877
2667			0.82	0.70133	0.766	0.77878
2670			0.826	0.708	0.766	0.78054
2673			0.823	0.70133	0.769	0.78328
2676			0.82	0.67467	0.768	0.78432
2679			0.822	0.733	0.766	0.78223
2682			0.828	0.71133	0.77	0.77877
2685			0.827	0.70633	0.761	0.7769
2688			0.823	0.69967	0.771	0.77728
2691			0.824	0.683	0.76	0.7781
2694			0.825	0.703	0.764	0.77795
2697			0.828	0.69967	0.76	0.77769
2700			0.827	0.68967	0.765	0.7786
2703			0.825	0.698	0.766	0.78005
2706			0.829	0.70467	0.761	0.78005
2709			0.831	0.70133	0.764	0.77802
2712			0.834	0.69633	0.769	0.77573
2715			0.819	0.69967	0.765	0.77528
2718			0.821	0.68967	0.765	0.77669
2721			0.826	0.68967	0.761	0.77807
2724			0.835	0.70633	0.771	0.77773
2727			0.825	0.713	0.763	0.77595
2730			0.825	0.708	0.768	0.77457
2733			0.834	0.698	0.768	0.77512
2736			0.828	0.69967	0.768	0.77738
2739			0.825	0.70133	0.768	0.77964
2742			0.834	0.673	0.771	0.7803
2745			0.825	0.71967	0.766	0.77927
2748			0.829	0.70467	0.774	0.77783
2751			0.831	0.70467	0.764	0.77704
2754			0.835	0.70467	0.765	0.77651
2757			0.829	0.70467	0.769	0.77506
2760			0.829	0.693	0.76	0.77271
2763			0.832	0.70133	0.765	0.77145
2766			0.828	0.69967	0.758	0.77324
2769			0.825	0.71633	0.77	0.77732
2772			0.829	0.70633	0.764	0.78015
2775			0.828	0.708	0.767	0.77881
2778			0.828	0.69967	0.768	0.77402
2781			0.824	0.71633	0.77	0.76942
2784			0.821	0.69967	0.763	0.76803
2787			0.832	0.70467	0.765	0.77004
2790			0.825	0.72967	0.771	0.77343
2793			0.829	0.69467	0.769	0.77582
2796			0.827	0.69633	0.761	0.77589
2799			0.826	0.70467	0.763	0.77404
2802			0.828	0.70133	0.761	0.77235
2805			0.831	0.718	0.769	0.77283
2808			0.835	0.71633	0.763	0.77512
2811			0.833	0.70967	0.765	0.77673
2814			0.832	0.703	0.764	0.77595
2817			0.833	0.70633	0.77	0.77404
2820			0.829	0.688	0.768	0.77336
2823			0.83	0.703	0.767	0.77397
2826			0.836	0.70633	0.764	0.77362
2829			0.834	0.703	0.772	0.77108
2832			0.831	0.69467	0.762	0.7682
2835			0.835	0.70467	0.764	0.76765
2838			0.835	0.70133	0.762	0.76951
2841			0.832	0.713	0.771	0.77135
2844			0.832	0.69633	0.764	0.77129
2847			0.831	0.713	0.768	0.77007
2850			0.831	0.70133	0.766	0.76961
2853			0.842	0.70633	0.77	0.77042
2856			0.834	0.713	0.762	0.77125
2859			0.829	0.693	0.759	0.77095
2862			0.839	0.71133	0.772	0.76991
2865			0.83	0.69467	0.769	0.76916
2868			0.832	0.70467	0.768	0.7689
2871			0.837	0.71133	0.765	0.76852
2874			0.841	0.703	0.761	0.76778
2877			0.836	0.70633	0.764	0.76729
2880			0.835	0.708	0.767	0.76755
2883			0.839	0.69467	0.761	0.76816
2886			0.831	0.70133	0.771	0.76827
2889			0.831	0.71133	0.767	0.76737
2892			0.839	0.70967	0.763	0.76565
2895			0.838	0.70133	0.762	0.76414
2898			0.834	0.723	0.762	0.76446
2901			0.837	0.69967	0.748	0.76733
2904			0.842	0.68633	0.763	0.77058
2907			0.834	0.708	0.771	0.77006
2910			0.845	0.718	0.777	0.76399
2913			0.842	0.71133	0.777	0.75609
2916			0.84	0.71633	0.777	0.75221
2919			0.841	0.71133	0.777	0.75384
2922			0.841	0.70633	0.777	0.75654
2925			0.843	0.71133	0.766	0.75607
2928			0.839	0.728	0.767	0.7538
2931			0.836	0.72467	0.772	0.75422
2934			0.835	0.69967	0.769	0.75821
2937			0.836	0.71967	0.773	0.76187
2940			0.835	0.718	0.768	0.76227
2943			0.846	0.72467	0.767	0.76131
2946			0.842	0.73467	0.773	0.7622
2949			0.84	0.73467	0.772	0.76397
2952			0.835	0.72467	0.773	0.76265
2955			0.839	0.72633	0.775	0.75698
2958			0.841	0.73467	0.769	0.7501
2961			0.847	0.71467	0.767	0.74499
2964			0.839	0.73633	0.757	0.74094
2967			0.842	0.71633	0.769	0.73624
2970			0.839	0.738	0.764	0.73226
2973			0.838	0.73467	0.764	0.73201
2976			0.84	0.73967	0.762	0.73538
2979			0.847	0.73967	0.776	0.73857
2982			0.842	0.73467	0.769	0.73871
2985			0.843	0.72967	0.774	0.73692
2988			0.841	0.74133	0.77	0.73579
2991			0.85	0.73967	0.766	0.73567
2994			0.848	0.733	0.763	0.73519
2997			0.842	0.72967	0.77	0.73395
3000			0.839	0.713	0.765	0.73275
3003			0.84	0.71467	0.766	0.73157
3006			0.841	0.723	0.764	0.72937
3009			0.84	0.723	0.763	0.72614
3012			0.843	0.72633	0.771	0.72364
3015			0.842	0.723	0.767	0.7232
3018			0.843	0.718	0.764	0.72402
3021			0.846	0.72633	0.76	0.72431
3024			0.844	0.72967	0.766	0.72348
3027			0.848	0.718	0.77	0.72225
3030			0.845	0.69467	0.772	0.72142
3033			0.838	0.743	0.769	0.72122
3036			0.845	0.743	0.77	0.72177
3039			0.841	0.72133	0.775	0.72306
3042			0.845	0.72133	0.777	0.72459
3045			0.841	0.723	0.77	0.72565
3048			0.85	0.70967	0.761	0.726
3051			0.845	0.713	0.77	0.72574
3054			0.851	0.71967	0.77	0.72475
3057			0.849	0.71467	0.766	0.72276
3060			0.844	0.71967	0.765	0.7202
3063			0.845	0.723	0.767	0.71819
3066			0.842	0.728	0.763	0.71745
3069			0.844	0.72133	0.767	0.71773
3072			0.846	0.723	0.777	0.71847
3075			0.844	0.713	0.772	0.7196
3078			0.841	0.69967	0.773	0.7211
3081			0.847	0.703	0.761	0.72224
3084			0.841	0.71467	0.772	0.72217
3087			0.842	0.70967	0.769	0.72108
3090			0.846	0.71133	0.771	0.72031
3093			0.847	0.713	0.775	0.72077
3096			0.848	0.70967	0.769	0.7219
3099			0.852	0.713	0.763	0.72243
3102			0.845	0.71967	0.769
3105			0.857	0.70633	0.767
3108			0.858	0.698	0.764
3111			0.855	0.713	0.777
3114			0.86	0.708	0.765
3117			0.86	0.71133	0.764
3120			0.85	0.70633	0.765
3123				0.70633	0.767
3126				0.703	0.762
3129				0.713	0.769
3132				0.70633	0.771
3135				0.708	0.769
3138				0.71133	0.772
3141				0.708	0.766
3144				0.71467	0.762
3147				0.69967	0.77
3150				0.71633	0.773
3153				0.70467	0.772
3156				0.71467	0.767
3159				0.72967	0.762
3162				0.70133	0.762
3165				0.698	0.769
3168				0.708	0.765
3171				0.708	0.761
3174				0.71467	0.767
3177				0.71467	0.763
3180				0.69967	0.761
3183				0.693	0.767
3186				0.708	0.771
3189				0.71467	0.768
3192				0.703	0.772
3195				0.72467	0.767
3198				0.72133	0.763
3201				0.70633	0.761
3204				0.69967	0.765
3207				0.71467	0.771
3210				0.713	0.769
3213				0.71967	0.763
3216				0.71633	0.766
3219				0.70467	0.759
3222				0.69967	0.762
3225				0.69967	0.761
3228				0.70967	0.766
3231				0.69967	0.767
3234				0.708	0.761
3237				0.713	0.77
3240				0.723	0.76
3243				0.70467	0.763
3246				0.718	0.768
3249				0.71133	0.763
3252				0.708	0.77
3255				0.71133	0.759
3258				0.71467	0.766
3261				0.708	0.766
3264				0.71133	0.761
3267				0.70633	0.767
3270				0.70633	0.77
3273				0.71467	0.763
3276				0.69967	0.769
3279				0.71467	0.763
3282				0.703	0.762
3285				0.708	0.759
3288				0.70467	0.767
3291				0.70633	0.766
3294				0.708	0.761
3297				0.70133	0.76
3300				0.69967	0.765
3303				0.70633	0.766
3306				0.68633	0.763
3309				0.708	0.763
3312				0.708	0.756
3315				0.71467	0.764
3318				0.723	0.76
3321				0.72133	0.761
3324				0.71633	0.755
3327				0.72967	0.767
3330				0.74467	0.763
3333				0.73633	0.759
3336				0.728	0.766
3339				0.73133	0.758
3342				0.73133	0.764
3345				0.733	0.77
3348				0.73133	0.762
3351				0.72467	0.762
3354				0.728	0.766
3357				0.72633	0.769
3360				0.728	0.777
3363				0.73133	0.768
3366				0.73133	0.762
3369				0.723	0.77
3372				0.728	0.773
3375				0.73133	0.771
3378				0.74133	0.76
3381				0.71633	0.771
3384				0.73467	0.762
3387				0.723	0.77
3390				0.72467	0.769
3393				0.73467	0.768
3396				0.72967	0.773
3399				0.73967	0.766
3402				0.73133	0.763
3405				0.74633
3408				0.728
3411				0.733
3414				0.72967
3417				0.72633
3420				0.738
3423				0.73133
3426				0.73467
3429				0.73133
3432				0.728
3435				0.71967
3438				0.74133
3441				0.72467
3444				0.72967
3447				0.73133
3450				0.72467
3453				0.73133
3456				0.72967
3459				0.72633
3462				0.728
3465				0.79967
3468				0.733
3471				0.70467
3474				0.71133
3477				0.703
3480				0.71633
3483				0.713
3486				0.71133
3489				0.708
3492				0.71133
3495				0.71967
3498				0.703
3501				0.698
3504				0.69967
3507				0.69633
3510				0.698
3513				0.713
3516				0.718
3519				0.72467
3522				0.713
3525				0.71633
3528				0.70967
3531				0.70133
3534				0.70467
3537				0.703
3540				0.713
3543				0.698
3546				0.708
3549				0.71133
3552				0.713
3555				0.71633
3558				0.71133
3561				0.708
3564				0.71633
3567				0.713
3570				0.71133
3573				0.70633
3576				0.70133
3579				0.70633
3582				0.71633
3585				0.713
3588				0.72133
3591				0.718
3594				0.723
3597				0.693
3600				0.71467
