# Supplementary material for: Phosphatidylethanolamine Induces an Antifibrotic Phenotype in Normal Human Lung Fibroblasts and Ameliorates Bleomycin-Induced Lung Fibrosis in Mice
Source: Int J Mol Sci. 2018 Sep 14;19(9):2758. doi: 10.3390/ijms19092758 (PMC6164566; doi:10.3390/ijms19092758)
Supplement: Supplementary file 1 [file ijms-19-02758-s001.zip › fig6.csv]

PE (500 ?g/ml)	PE (50 ?g/ml)	PE + CPA + Ca0	PE + 2APB + 0Ca2+	PE + U73122	PE + 0Ca
0.579323	0.1065	0.0216	0.0127	0	0.3627
0.5486	0.0764	0.0177	0.0391	0.0106	0.1623
0.4189	0.529	0.0219	0.0035	0.0152	0.4078
0.27209	0.0769	0.0166	0.02187	0.0061	0.3245
0.3228	0.1128	0.001	0.0299	0.02021	0.2594
0.8429	0.0863	0.0327	0.00127	0.0099	0.4214
0.7713	-0.0003	0.0278	0.0083	0.0107	0.5748
0.2502	0.6692	0.01022	0.0376	0.0317	0.5117
0.5028	0.1074	0.0205	0.0331	0.0149	0.3733
0.2292	0.1932	0.0108	0.0257	-0.0061	0.2766
0.4413	0.614	0	0	0.0674	0.2837
0.3393	0.0635	0.0642	0.0015	0.1146	0.5531
0.6736	0.0543	0.0012	-0.0014	0.1024	0.3056
0.4657	0.3024	0.0654	0.003	0.0324	0.1479
0.7009	0.8446	0.2133	-0.0029	0.03849	0.1005
0.6885	0.0522	0.0053	0.0053	0.0088	0.4056
0.6128	0.0273		-0.0053	0	0.2786
0.4159	0.4725		-0.0017	0.1475	0.4945
0.3933	0.2785		0.0076	0.0299	0.5316
0.4748	0.041		0.0029	0.1055	0.4172
0.6897	0.4263		0.0047	0.1321	0.5868
0.3551			0.0023	0	0.432
0.5769			0.003	0	0.5092
0.4118			0.0021	0
0.32088			0.0491	0.1788
0.5097			0.03871	0.1616
0.4737			0.04871	0.2447
0.6892			0.06694	0.1998
0.5501			0.09272	0.0203
0.6178			0.1114	0.0843
0.71493			0.0911	0
0.6459			0.1009	0
0.3533			0.0955	0.1166
0.4353			0.0854	0.0319
0.5203			0.03178	0.1892
0.2225			0.0418	0
				0.0321
