# Supplementary material for: Phosphatidylethanolamine Induces an Antifibrotic Phenotype in Normal Human Lung Fibroblasts and Ameliorates Bleomycin-Induced Lung Fibrosis in Mice
Source: Int J Mol Sci. 2018 Sep 14;19(9):2758. doi: 10.3390/ijms19092758 (PMC6164566; doi:10.3390/ijms19092758)
Supplement: Supplementary file 1 [file ijms-19-02758-s001.zip › fig7. Recording Data.xlsx]

## Sheet: Hoja1
Time (s)	Figure 7A. PE + Gd3+ -Plateau	Figure 7A. PE + Gd3+ -Oscillations
0	0.712	0.74857
3	0.743	0.75571
6	0.71	0.76
9	0.705	0.73571
12	0.716	0.73429
15	0.711	0.71429
18	0.703	0.73286
21	0.706	0.72714
24	0.708	0.72714
27	0.697	0.73
30	0.687	0.76714
33	0.702	0.74286
36	0.699	0.76571
39	0.701	0.74857
42	0.699	0.75571
45	0.71	0.76
48	0.7	0.73571
51	0.708	0.73429
54	0.704	0.71429
57	0.703	0.73286
60	0.695	0.72714
63	0.707	0.72714
66	0.705	0.73
69	0.695	0.72857
72	0.695	0.72143
75	0.702	0.73714
78	0.706	0.72714
81	0.686	0.73143
84	0.702	0.73
87	0.701	0.74571
90	0.703	0.75
93	0.702	0.75286
96	0.701	0.73857
99	0.7	0.74857
102	0.7	0.73286
105	0.701	0.73
108	0.703	0.75286
111	0.705	0.74
114	0.698	0.72571
117	0.713	0.73143
120	0.703	0.72857
123	0.704	0.74143
126	0.708	0.72571
129	0.699	0.74714
132	0.704	0.72429
135	0.701	0.73429
138	0.695	0.71714
141	0.697	0.72714
144	0.686	0.73143
147	0.695	0.71714
150	0.7	0.71143
153	0.707	0.73286
156	0.7	0.74714
159	0.705	0.72571
162	0.705	0.72143
165	0.712	0.74
168	0.704	0.70429
171	0.706	0.73714
174	0.693	0.71143
177	0.702	0.74429
180	0.707	0.73571
183	0.698	0.73143
186	0.69	0.73429
189	0.695	0.70429
192	0.69	0.72
195	0.716	0.71857
198	0.712	0.73143
201	0.7	0.72429
204	0.704	0.73429
207	0.701	0.73714
210	0.711	0.75143
213	0.707	0.72571
216	0.694	0.74143
219	0.709	0.71857
222	0.681	0.73429
225	0.71	0.71
228	0.707	0.73143
231	0.71	0.72429
234	0.693	0.72429
237	0.701	0.72
240	0.696	0.71286
243	0.698	0.71571
246	0.7	0.70714
249	0.694	0.73857
252	0.703	0.74286
255	0.711	0.73571
258	0.702	0.75429
261	0.7	0.72429
264	0.712	0.72143
267	0.691	0.74286
270	0.692	0.73
273	0.685	0.72857
276	0.706	0.74
279	0.702	0.74429
282	0.71	0.74286
285	0.712	0.72857
288	0.725	0.72286
291	0.74	0.73286
294	0.705	0.74286
297	1.203	0.74286
300	1.213	0.75571
303	1.179	1.28857
306	1.178	1.27571
309	1.166	1.23714
312	1.092	1.22
315	1.078	1.18
318	1.048	1.13
321	1.005	1.09286
324	0.977	1.03429
327	0.95	0.98714
330	0.923	0.93
333	0.91	0.88571
336	0.875	0.85
339	0.875	0.86286
342	0.874	0.82286
345	0.854	0.8
348	0.876	0.80286
351	0.891	0.79
354	0.939	0.8
357	1.005	0.81857
360	1.073	0.80857
363	1.045	0.81857
366	1.023	0.81143
369	0.986	0.83571
372	0.948	0.84714
375	0.925	0.87429
378	0.916	0.99429
381	0.899	1.14429
384	0.892	1.17286
387	0.89	1.16571
390	0.895	1.11143
393	0.919	1.08143
396	0.925	1.05
399	0.93	1.03286
402	0.931	0.99
405	0.935	0.95714
408	0.923	0.94286
411	0.942	0.91857
414	0.936	0.88429
417	0.911	0.86429
420	0.905	0.83429
423	0.916	0.83143
426	0.897	0.81143
429	0.894	0.79429
432	0.884	0.78714
435	0.858	0.75857
438	0.877	0.74143
441	0.867	0.74429
444	0.897	0.72857
447	0.903	0.76
450	0.875	0.73714
453	0.88	0.73
456	0.885	0.76714
459	0.889	0.78429
462	0.873	0.81571
465	0.879	0.82429
468	0.869	0.83
471	0.876	0.85286
474	0.864	0.85
477	0.873	0.89143
480	0.86	0.95
483	0.89	1.02143
486	0.865	1.07714
489	0.856	1.10143
492	0.87	1.11714
495	0.858	1.09571
498	0.856	1.08143
501	0.838	1.03714
504	0.846	0.99571
507	0.847	0.98143
510	0.859	0.95857
513	0.862	0.95571
516	0.862	0.91286
519	0.853	0.9
522	0.859	0.85714
525	0.837	0.84429
528	0.857	0.81571
531	0.855	0.82429
534	0.844	0.81143
537	0.84	0.82714
540	0.848	0.78571
543	0.851	0.77714
546	0.83	0.79571
549	0.852	0.76429
552	0.848	0.78571
555	0.847	0.77286
558	0.87	0.77143
561	0.857	0.74429
564	0.857	0.75571
567	0.865	0.74857
570	0.859	0.74429
573	0.848	0.76571
576	0.845	0.77571
579	0.851	0.76571
582	0.851	0.75857
585	0.835	0.77714
588	0.845	0.76571
591	0.84	0.76714
594	0.87	0.78714
597	0.874	0.77857
600	0.844	0.81
603	0.844	0.82857
606	0.842	0.83857
609	0.829	0.85286
612	0.84	0.93571
615	0.832	1.03571
618	0.831	1.12286
621	0.843	1.13714
624	0.839	1.10429
627	0.835	1.07143
630	0.827	1.03571
633	0.825	1.02571
636	0.853	1.00143
639	0.818	0.99
642	0.829	0.97143
645	0.824	0.93429
648	0.852	0.91429
651	0.862	0.91286
654	0.853	0.87714
657	0.856	0.88286
660	0.863	0.85429
663	0.844	0.84143
666	0.841	0.83286
669	0.837	0.82429
672	0.849	0.80571
675	0.853	0.80143
678	0.851	0.77571
681	0.847	0.79714
684	0.837	0.78143
687	0.847	0.79714
690	0.835	0.80857
693	0.829	0.79429
696	0.853	0.79714
699	0.857	0.80857
702	0.854	0.81
705	0.841	0.83571
708	0.843	0.82571
711	0.856	0.82143
714	0.829	0.84571
717	0.837	0.88
720	0.846	0.97
723	0.845	1.04714
726	0.84	1.08571
729	0.838	1.12429
732	0.834	1.1
735	0.856	1.07
738	0.849	1.04571
741	0.849	1.02
744	0.851	1.01
747	0.864	0.97143
750	0.845	0.96714
753	0.855	0.95
756	0.861	0.92143
759	0.849	0.91714
762	0.859	0.88
765	0.836	0.87286
768	0.846	0.85429
771	0.838	0.85143
774	0.863	0.82143
777	0.833	0.82143
780	0.816	0.82429
783	0.817	0.81571
786	0.806	0.82143
789	0.804	0.80143
792	0.823	0.81286
795	0.811	0.83857
798	0.828	0.81143
801	0.826	0.82571
804	0.859	0.84
807	0.847	0.82857
810	0.865	0.84571
813	0.853	0.85714
816	0.86	0.85857
819	0.853	0.88286
822	0.865	0.91429
825	0.84	0.98429
828	0.853	1.04286
831	0.835	1.05143
834	0.832	1.04714
837	0.84	1.04429
840	0.831	1.02714
843	0.855	1.00286
846	0.849	1.00857
849	0.843	0.96143
852	0.85	0.95857
855	0.854	0.95571
858	0.835	0.90286
861	0.833	0.88714
864	0.839	0.87857
867	0.837	0.86
870	0.837	0.88429
873	0.851	0.86286
876	0.838	0.83286
879	0.845	0.82
882	0.836	0.82286
885	0.832	0.82143
888	0.839	0.81286
891	0.865	0.81429
894	0.831	0.83
897	0.803	0.80714
900	0.784	0.79857
903	0.776	0.77429
906	0.754	0.78857
909	0.718	0.76714
912	0.717	0.74857
915	0.714	0.74143
918	0.685	0.73143
921	0.691	0.72
924	0.677	0.71429
927	0.669	0.73
930	0.667	0.7
933	0.671	0.69857
936	0.686	0.71286
939	0.685	0.72429
942	0.681	0.7
945	0.673	0.70571
948	0.673	0.68857
951	0.67	0.69714
954	0.668	0.71286
957	0.672	0.70286
960	0.667	0.69857
963	0.664	0.7
966	0.677	0.70429
969	0.665	0.69143
972	0.677	0.69714
975	0.67	0.71
978	0.67	0.70143
981	0.67	0.68571
984	0.671	0.69857
987	0.679	0.70286
990	0.667	0.7
993	0.687	0.70857
996	0.677	0.71
999	0.676	0.69286
1002	0.671	0.69714
1005	0.682	0.69857
1008	0.667	0.68857
1011	0.689	0.70857
1014	0.665	0.69857
1017	0.675	0.70571
1020	0.669	0.69286
1023	0.672	0.68143
1026	0.67	0.69571
1029	0.676	0.71714
1032	0.666	0.70571
1035	0.678	0.69857
1038	0.675	0.70429
1041	0.672	0.68714
1044	0.674	0.69857
1047	0.679	0.7
1050	0.677	0.70571
1053	0.686	0.71
1056	0.671	0.69
1059	0.669	0.69571
1062	0.681	0.69429
1065	0.673	0.70429
1068	0.687	0.69714
1071	0.673	0.69857
1074	0.67	0.68143
1077	0.678	0.70429
1080	0.668	0.69143
1083	0.669	0.70571
1086	0.674	0.70857
1089	0.685	0.68714
1092	0.671	0.7
1095	0.674	0.70143
1098	0.67	0.69429
1101	0.666	0.70429
1104	0.664	0.69714
1107	0.671	0.70857
1110	0.684	0.69857
1113	0.672	0.69857
1116	0.67	0.69857
1119	0.674	0.71857
1122	0.667	0.69714
1125	0.675	0.70429
1128	0.676	0.70429
1131	0.675	0.70857
1134	0.662	0.71714
1137	0.661	0.69286
1140	0.664	0.71286
1143	0.662	0.71429
1146	0.658	0.70571
1149	0.666	0.71143
1152	0.673	0.69714
1155	0.669	0.71143
1158	0.671	0.70286
1161	0.671	0.70714
1164	0.674	0.70714
1167	0.679	0.72286
1170	0.663	0.70571
1173	0.667	0.69286
1176	0.667	0.70429
1179	0.664	0.68857
1182	0.679	0.70857
1185	0.676	0.7
1188	0.675	0.69429
1191	0.664	0.7
1194	0.681	0.71714
1197	0.672	0.70429
1200	0.659	0.70571
1203	0.667	0.71857
1206	0.677	0.71714
1209	0.667	0.70143
1212	0.661	0.69286
1215	0.673	0.72429
1218	0.664	0.71143
1221	0.67	0.7
1224	0.671	0.70857
1227	0.671	0.71429
1230	0.676	0.72143
1233	0.678	0.71143
1236	0.662	0.70571
1239	0.661	0.71714
1242	0.665	0.71286
1245	0.673	0.69714
1248	0.666	0.69714
1251	0.675	0.70143
1254	0.673	0.70286
1257	0.669	0.71429
1260	0.678	0.69857
1263	0.676	0.71714
1266	0.664	0.70429
1269	0.669	0.71857
1272	0.674	0.70143
1275	0.677	0.71714
1278	0.668	0.70571
1281	0.663	0.7
1284	0.672	0.70571
1287	0.674	0.71
1290	0.67	0.70857
1293	0.676	0.69571
1296	0.673	0.72
1299	0.67	0.71
1302	0.669	0.71714
1305	0.673	0.70714
1308	0.672	0.71143
1311	0.662	0.70571
1314	0.671	0.70429
1317	0.658	0.71
1320	0.662	0.73571
1323	0.653	0.71571
1326	0.664	0.71
1329	0.669	0.7
1332	0.678	0.70286
1335	0.661	0.70429
1338	0.674	0.70714
1341	0.67	0.70429
1344	0.659	0.7
1347	0.661	0.71286
1350	0.666	0.7
1353	0.677	0.70143
1356	0.671	0.69857
1359	0.66	0.69714
1362	0.674	0.70857
1365	0.659	0.72714
1368	0.664	0.70286
1371	0.668	0.70571
1374	0.657	0.71429
1377	0.667	0.69286
1380	0.673	0.70429
1383	0.654	0.70286
1386	0.673	0.68857
1389	0.657	0.7
1392	0.689	0.69143
1395	0.676	0.7
1398	0.672	0.70143
1401	0.669	0.69
1404	0.671	0.69286
1407	0.679	0.7
1410	0.672	0.69857
1413	0.688	0.69571
1416	0.675	0.69857
1419	0.676	0.70714
1422	0.653	0.71143
1425	0.66	0.7
1428	0.671	0.71286
1431	0.655	0.70143
1434	0.671	0.69571
1437	0.667	0.69857
1440	0.664	0.69571
1443	0.673	0.69571
1446	0.656	0.69857
1449	0.672	0.70857
1452	0.653	0.69286
1455	0.659	0.69429
1458	0.671	0.69714
1461	0.663	0.7
1464	0.675	0.70286
1467	0.673	0.70571
1470	0.671	0.71
1473	0.656	0.7
1476	0.656	0.70143
1479	0.662	0.70571
1482	0.654	0.70714
1485	0.666	0.71571
1488	0.66	0.69714
1491	0.669	0.70429
1494	0.66	0.70286
1497	0.659	0.7
1500	0.668	0.71143
1503	0.655	0.71429
1506	0.681	0.68429
1509	0.667	0.69571
1512	0.658	0.69857
1515	0.67	0.69714
1518	0.669	0.70571
1521	0.666	0.72
1524	0.655	0.68429
1527	0.658	0.71286
1530	0.675	0.69429
1533	0.666	0.72714
1536	0.652	0.7
1539	0.666	0.71429
1542	0.661	0.70143
1545	0.667	0.7
1548	0.664	0.68714
1551	0.66	0.70429
1554	0.666	0.70571
1557	0.666	0.68857
1560	0.654	0.70429
1563	0.654	0.70429
1566	0.668	0.70143
1569	0.662	0.69857
1572	0.665	0.70143
1575	0.664	0.71143
1578	0.649	0.72571
1581	0.669	0.69857
1584	0.659	0.70571
1587	0.672	0.70429
1590	0.666	0.70143
1593	0.666	0.71571
1596	0.661	0.71857
1599	0.673	0.70857
1602	0.665	0.74
1605	0.673	0.71571
1608	0.675	0.71
1611	0.668	0.71
1614	0.658	0.70571
1617	0.676	0.69857
1620	0.671	0.71143
1623	0.668	0.69714
1626	0.667	0.70429
1629	0.663	0.70857
1632	0.662	0.70714
1635	0.663	0.70857
1638	0.659	0.7
1641	0.672	0.72
1644	0.664	0.70286
1647	0.668	0.70714
1650	0.671	0.71286
1653	0.664	0.69714
1656	0.668	0.70571
1659	0.661	0.71
1662	0.666	0.72
1665	0.666	0.70714
1668	0.671	0.73
1671	0.668	0.71143
1674	0.662	0.71286
1677	0.669	0.71857
1680	0.668	0.72429
1683	0.663	0.71571
1686	0.669	0.71571
1689	0.668	0.71286
1692		0.70143
