# Supplementary material for: Phosphatidylethanolamine Induces an Antifibrotic Phenotype in Normal Human Lung Fibroblasts and Ameliorates Bleomycin-Induced Lung Fibrosis in Mice
Source: Int J Mol Sci. 2018 Sep 14;19(9):2758. doi: 10.3390/ijms19092758 (PMC6164566; doi:10.3390/ijms19092758)
Supplement: Supplementary file 1 [file ijms-19-02758-s001.zip › fig8.csv]

exp	vial	condicion	Col	pol	diferencia	delta2ct
1	1	Medio	20.80237961	28.38096619	7.578586578	191.1533374
1	2	Medio	21.00448608	27.59852219	6.594036102	96.60567944
1	3	Medio	23.47440744	30.21188814	6.737480699	106.7047581
1	4	Medio	23.56682905	30.45063694	6.88380789	118.0953124
1	5	Medio	24.68033791	32.11376572	7.433427811	172.8561125
1	6	Medio	25.60190773	33.03933716	7.437429428	173.3362308
1	1	PE50	25.63949966	31.85430908	6.214809418	74.275238
1	2	PE50	25.59282112	31.5947113	6.001890182	64.08390613
1	3	PE50	31.26853561	35.54118347	4.272647858	19.32836713
1	4	PE50	31.26083946	36.62726212	5.366422653	41.25287188
1	5	PE50	26.58074478	31.77459282	5.193848046	36.60193579
1	6	PE50	24.05066916	30.36560021	6.314931049	79.61294076
1	1	U73	26.55377197	34.022686	7.468914032	177.1606066
1	2	U73	26.8700943	33.50435638	6.634262085	99.33719365
1	3	U73	22.76637268	29.7614212	6.995048523	127.5614439
1	4	U73	22.18673134	29.06464195	6.877910614	117.6135618
1	5	U73	23.58248355	30.44329531	6.860811756	116.227831
1	6	U73	28.06736341	34.64514509	6.577781674	95.52335966
1	1	U73PE50	23.50261307	29.88342667	6.380813599	83.33286053
1	2	U73PE50	24.82663918	31.7825489	6.955909729	124.1473562
1	3	U73PE50	22.7672	29.78608322	7.018878937	129.6860002
1	4	U73PE50	23.69812393	29.78608322	6.08795929	68.02340362
1	5	U73PE50	22.8334101	29.24030546	6.40689536	84.85309398
1	6	U73PE50	22.37296318	28.41239018	6.039426999	65.77315633
2	1	PE50	25.63949966	30.85430908	5.214809418	37.137619
2	2	PE50	25.59282112	31.5947113	6.001890182	64.08390613
2	3	PE50	31.26853561	35.54118347	4.272647858	19.32836713
2	4	PE50	31.26083946	36.62726212	5.366422653	41.25287188
2	5	PE50	26.25305557	32.1255722	5.872516632	58.58732325
2	6	PE50	26.50982857	32.38025665	5.870428085	58.50256948
2	7	PE50	25.32686043	30.2526989	4.92583847	30.39660874
2	8	PE50	25.52193642	30.5009861	4.979049683	31.53866487
2	1	Medio	26.60190773	32.03933716	5.437429428	43.33405769
2	2	Medio	25.68033791	32.11376572	6.433427811	86.42805626
2	3	Medio	21.00448608	27.59852219	6.594036102	96.60567944
2	4	Medio	20.80237961	28.38096619	7.578586578	191.1533374
2	1	U73	24.50261307	31.88342667	7.380813599	166.6657211
2	2	U73	25.82663918	31.7825489	5.955909729	62.07367812
2	3	U73	23.76720428	29.78608322	6.018878937	64.8430001
2	4	U73	23.69812393	29.78608322	6.08795929	68.02340362
2	1	U73PE50	19.03852081	24.62866402	5.590143204	48.17267736
2	2	U73PE50	19.21095848	25.15851021	5.947551727	61.71510478
2	3	U73PE50	21.20643997	27.71643257	6.509992599	91.13874501
2	4	U73PE50	20.9995594	27.73088074	6.731321335	106.2501697
