# Supplementary material for: Phosphatidylethanolamine Induces an Antifibrotic Phenotype in Normal Human Lung Fibroblasts and Ameliorates Bleomycin-Induced Lung Fibrosis in Mice
Source: Int J Mol Sci. 2018 Sep 14;19(9):2758. doi: 10.3390/ijms19092758 (PMC6164566; doi:10.3390/ijms19092758)
Supplement: Supplementary file 1 [file ijms-19-02758-s001.zip › fig9.csv]

expe	tipo	condicion	lumin	condiciones	bloqueador
3	controles	Medio	244	medio	nobloc
3	controles	Medio	274	medio	nobloc
3	controles	Medio	296	medio	nobloc
3	stauros	Staurosporina	974	stauros	nobloc
3	stauros	Staurosporina	978	stauros	nobloc
3	stauros	Staurosporina	941	stauros	nobloc
3	PE	PE 100µg/ml	719	pe	nobloc
3	PE	PE 100µg/ml	735	pe	nobloc
3	PE	PE 100µg/ml	762	pe	nobloc
3	PE	U73122 5µM+PE	260	u22pe	u73122
3	PE	U73122 5µM+PE	279	u22pe	u73122
3	PE	U73122 5µM+PE	285	u22pe	u73122
3	controles	U73122 5µM	202	u22	u73122
3	controles	U73122 5µM	210	u22	u73122
3	controles	U73122 5µM	208	u22	u73122
3	PE	U73334 5µM+PE	231	u34pe	u73134
3	PE	U73334 5µM+PE	245	u34pe	u73134
3	PE	U73334 5µM+PE	258	u34pe	u73134
3	controles	U73334 5µM	225	u34	u73134
3	controles	U73334 5µM	198	u34	u73134
3	controles	U73334 5µM	208	u34	u73134
3	PE	CPA 5µM+PE	306	cpape	cpa
3	PE	CPA 5µM+PE	302	cpape	cpa
3	PE	CPA 5µM+PE	362	cpape	cpa
3	controles	CPA 5µM	246	cpa	cpa
3	controles	CPA 5µM	245	cpa	cpa
3	controles	CPA 5µM	267	cpa	cpa
3	PE	2APB+PE	334	2apb5pe	2apb
3	PE	2APB+PE	344	2apb5pe	2apb
3	PE	2APB+PE	313	2apb5pe	2apb
3	controles	2APB	273	2apb5	2apb
3	controles	2APB	279	2apb5	2apb
3	controles	2APB	277	2apb5	2apb
3	PE	Gd+PE	223	gadpe	gadolinio
3	PE	Gd+PE	245	gadpe	gadolinio
3	PE	Gd+PE	212	gadpe	gadolinio
3	controles	Gd	205	gad	gadolinio
3	controles	Gd	217	gad	gadolinio
3	controles	Gd	228	gad	gadolinio
4	controles	Medio	178	medio	nobloc
4	controles	Medio	180	medio	nobloc
4	controles	Medio	171	medio	nobloc
4	stauros	Staurosporina	844	stauros	nobloc
4	stauros	Staurosporina	870	stauros	nobloc
4	stauros	Staurosporina	881	stauros	nobloc
4	PE	PE 100µg/ml	778	pe	nobloc
4	PE	PE 100µg/ml	765	pe	nobloc
4	PE	PE 100µg/ml	732	pe	nobloc
4	PE	U73122 5µM+PE	343	u22pe	u73122
4	PE	U73122 5µM+PE	348	u22pe	u73122
4	PE	U73122 5µM+PE	352	u22pe	u73122
4	controles	U73122 5µM	261	u22	u73122
4	controles	U73122 5µM	295	u22	u73122
4	controles	U73122 5µM	245	u22	u73122
4	PE	U73334 5µM+PE	362	u34pe	u73134
4	PE	U73334 5µM+PE	399	u34pe	u73134
4	PE	U73334 5µM+PE	384	u34pe	u73134
4	controles	U73334 5µM	311	u34	u73134
4	controles	U73334 5µM	339	u34	u73134
4	controles	U73334 5µM	351	u34	u73134
4	PE	CPA 5µM+PE	395	cpape	cpa
4	PE	CPA 5µM+PE	354	cpape	cpa
4	PE	CPA 5µM+PE	361	cpape	cpa
4	controles	CPA 5µM	251	cpa	cpa
4	controles	CPA 5µM	234	cpa	cpa
4	controles	CPA 5µM	218	cpa	cpa
4	PE	2APB+PE	583	2apb5pe	2apb
4	PE	2APB+PE	623	2apb5pe	2apb
4	PE	2APB+PE	513	2apb5pe	2apb
4	controles	2APB	356	2apb5	2apb
4	controles	2APB	389	2apb5	2apb
4	controles	2APB	379	2apb5	2apb
4	PE	Gd+PE	349	gadpe	gadolinio
4	PE	Gd+PE	321	gadpe	gadolinio
4	PE	Gd+PE	327	gadpe	gadolinio
4	controles	Gd	130	gad	gadolinio
4	controles	Gd	120	gad	gadolinio
4	controles	Gd	154	gad	gadolinio
