# Supplementary material for: Phosphatidylethanolamine Induces an Antifibrotic Phenotype in Normal Human Lung Fibroblasts and Ameliorates Bleomycin-Induced Lung Fibrosis in Mice
Source: Int J Mol Sci. 2018 Sep 14;19(9):2758. doi: 10.3390/ijms19092758 (PMC6164566; doi:10.3390/ijms19092758)
Supplement: Supplementary file 1 [file ijms-19-02758-s001.zip › fig1b.csv]

exp	vial	condicion	col	pol2a	diferencia	delta2ct
1	1	medio	27.869254	29.762296	1.893042	3.583609
1	2	medio	26.713349	29.384140	2.670791	7.133126
1	3	medio	26.024421	29.509357	3.484937	12.144784
1	4	medio	25.419481	31.136429	5.716948	32.683494
1	5	medio	26.248896	30.523854	4.274958	18.275264
1	6	medio	26.825613	31.337392	4.511779	20.356152
1	1	surfactante	28.020960	30.508396	2.487433	6.187321
1	2	surfactante	31.901990	34.442932	2.540940	6.456376
1	3	surfactante	31.807750	33.431969	1.624214	2.638072
1	4	surfactante	31.250700	32.121952	0.871248	0.759074
1	5	surfactante	30.064320	33.045490	2.981168	8.887364
1	6	surfactante	31.755020	32.814739	1.059723	1.123014
1	1	DPPC	26.195128	30.620349	4.425221	19.582582
1	2	DPPC	26.570084	31.131806	4.561722	20.809306
1	3	DPPC	25.722723	29.814214	4.091491	16.740299
1	4	DPPC	27.371795	30.184188	2.812392	7.909551
1	5	DPPC	27.959376	30.333692	2.374316	5.637377
1	6	DPPC	26.591447	29.360663	2.769215	7.668553
1	1	PG	27.032824	28.984797	1.951972	3.810196
1	2	PG	26.667496	31.309733	4.642237	21.550364
1	3	PG	26.842708	30.232238	3.389530	11.488915
1	4	PG	26.799545	30.931839	4.132294	17.075850
1	5	PG	26.654145	31.000237	4.346092	18.888519
1	6	PG	28.106593	30.786746	2.680153	7.183222
1	1	PE	23.219037	25.811182	2.592145	6.719218
1	2	PE	24.660552	25.842310	1.181758	1.396552
1	3	PE	24.465571	25.745749	1.280178	1.638855
1	4	PE	29.248619	29.857941	0.609321	0.371273
1	5	PE	29.148270	30.080009	0.931740	0.868139
1	6	PE	29.104797	30.012289	0.907492	0.823542
2	1	medio	27.578328	28.245912	0.667584	0.445668
2	2	medio	27.639973	30.670824	3.030851	9.186057
2	3	medio	27.185729	31.057212	3.871484	14.988385
2	4	medio	25.873143	29.561472	3.688329	13.603770
2	5	medio	26.099379	30.835309	4.735930	22.429030
2	6	medio	28.553175	28.950925	0.397750	0.158205
2	1	surfactante	27.291660	28.972502	1.680842	2.825230
2	2	surfactante	27.406700	28.976467	1.569763	2.464156
2	3	surfactante	26.428480	29.280914	2.852436	8.136393
2	4	surfactante	30.607090	31.295805	0.688716	0.474330
2	5	surfactante	29.844640	32.024925	2.180287	4.753652
2	6	surfactante	29.829780	31.720778	1.890996	3.575868
2	1	DPPC	27.751800	29.905998	2.154198	4.640570
2	2	DPPC	27.561872	30.807833	3.245961	10.536266
2	3	DPPC	27.025861	29.800211	2.774351	7.697021
2	4	DPPC	28.266185	31.284430	3.018245	9.109804
2	5	DPPC	26.907132	31.859618	4.952486	24.527118
2	6	DPPC	25.999703	30.317116	4.317414	18.640061
2	1	PG	25.167803	29.462897	4.295094	18.447832
2	2	PG	27.659017	31.379025	3.720009	13.838464
2	3	PG	27.032066	31.675883	4.643817	21.565034
2	4	PG	25.838836	30.190358	4.351522	18.935748
2	5	PG	28.003669	31.001887	2.998218	8.989308
2	6	PG	27.185870	31.749566	4.563697	20.827326
2	1	PE	30.291660	31.939878	1.648219	2.716625
2	2	PE	30.406704	32.232224	1.825519	3.332521
2	3	PE	32.428478	32.710251	0.281773	0.079396
2	4	PE	29.607089	29.990431	0.383342	0.146951
2	5	PE	29.844638	30.473591	0.628953	0.395582
2	6	PE	31.829781	32.657890	0.828109	0.685765
