# Supplementary material for: Phosphatidylethanolamine Induces an Antifibrotic Phenotype in Normal Human Lung Fibroblasts and Ameliorates Bleomycin-Induced Lung Fibrosis in Mice
Source: Int J Mol Sci. 2018 Sep 14;19(9):2758. doi: 10.3390/ijms19092758 (PMC6164566; doi:10.3390/ijms19092758)
Supplement: Supplementary file 1 [file ijms-19-02758-s001.zip › fig1a.csv]

exp	vial	condicion	pol2a	col	diferencia	delta2ct
1	1	medio	29.93609853	22.78681485	7.149283678	141.9543922
1	2	medio	30.06947331	22.67365632	7.395816996	168.4080155
1	3	medio	31.65719527	24.27888661	7.378308654	166.3765913
1	4	medio	32.95464573	25.49967554	7.45497019	175.4565736
1	5	medio	30.01472798	23.42911217	6.58561581	96.04348242
1	6	medio	29.85975589	22.98098606	6.878769826	117.6836287
1	1	surfactante	30.06947331	22.8633082	7.20616511	147.6630559
1	2	surfactante	31.12301469	24.31879847	6.804216222	111.7565998
1	3	surfactante	32.91567786	26.05348408	6.862193781	116.3392244
1	4	surfactante	34.36051866	28.19265382	6.167864834	71.89725744
1	5	surfactante	28.48448939	22.15338651	6.331102879	80.51037919
1	6	surfactante	31.22370804	24.85671366	6.366994379	82.53844647
1	1	DPPC	29.73846563	22.3491261	7.389339532	167.6535861
1	2	DPPC	31.35007412	24.85126406	6.498810057	90.4350459
1	3	DPPC	29.51808351	22.10952829	7.408555222	169.9015522
1	4	DPPC	34.78216663	27.46107541	7.32109122	159.9072145
1	5	DPPC	32.93302047	25.4472096	7.485810874	179.2477096
1	6	DPPC	30.48663261	23.73882241	6.747810198	107.4714911
1	1	PG	30.14621911	23.80623028	6.339988835	81.00779512
1	2	PG	27.09815021	19.45697392	7.641176293	199.6288323
1	3	PG	30.4120409	23.47660313	6.935437772	122.3981356
1	4	PG	30.81515547	23.57601467	7.2391408	151.0770596
1	5	PG	28.24676453	21.59912338	6.647641153	100.2626981
1	6	PG	30.84873474	23.53695613	7.311778613	158.8783365
1	1	PE	28.93013175	22.41443576	6.51569599	91.49975596
1	2	PE	30.48058049	24.47109495	6.009485541	64.42217841
1	3	PE	31.02986322	25.03766331	5.992199912	63.65491073
1	4	PE	28.96529672	23.3466696	5.618627123	49.13322808
1	5	PE	32.1197296	25.71417161	6.405557988	84.77447198
1	6	PE	30.61453849	24.48602931	6.12850918	69.96246324
2	1	medio	28.58148673	21.51335397	7.068132765	134.1899452
2	2	medio	30.48807207	23.12944685	7.35862522	164.1220443
2	3	medio	31.65819357	24.15128367	7.506909901	181.8884219
2	4	medio	27.44215631	20.06692816	7.375228142	166.0217149
2	5	medio	29.42956899	22.69352209	6.73604689	106.5987633
2	6	medio	29.51414617	22.36033208	7.15381409	142.400864
2	1	surfactante	31.02986322	25.03766331	5.992199912	63.65491073
2	2	surfactante	28.96529672	21.9466696	7.018627123	129.6633663
2	3	surfactante	32.1197296	25.41417161	6.705557988	104.3696176
2	4	surfactante	30.61453849	24.48602931	6.12850918	69.96246324
2	5	surfactante	29.25285166	22.86955595	6.383295707	83.47635535
2	6	surfactante	32.21310821	25.81025746	6.402850753	84.61554079
2	1	DPPC	31.56889581	24.10332056	7.465575259	176.7510848
2	2	DPPC	32.18086172	25.36330329	6.817558426	112.7949311
2	3	DPPC	28.18212201	20.77961483	7.402507185	169.1907851
2	4	DPPC	31.38175125	24.12540035	7.256350898	152.8900699
2	5	DPPC	28.80092534	21.87043204	6.930493293	121.9793644
2	6	DPPC	31.61491913	24.59297201	7.021947124	129.9620976
2	1	PG	28.96211431	21.38521921	7.5768951	190.9293522
2	2	PG	31.11544561	24.14658719	6.96885842	125.2666375
2	3	PG	29.14129045	22.27568175	6.865608697	116.6149301
2	4	PG	30.60308954	24.28141905	6.321670494	79.98571682
2	5	PG	30.11936537	22.61820663	7.501158747	181.164786
2	6	PG	30.66233712	23.82636702	6.835970102	114.2436448
2	1	PE	29.25285166	22.86955595	6.383295707	83.47635535
2	2	PE	28.45146382	22.05772999	6.393733833	84.0825101
2	3	PE	29.69397551	23.44309986	6.250875653	76.1554644
2	4	PE	34.60308954	29.28141905	5.321670494	39.99285841
2	5	PE	32.85205403	27.77642197	5.075632054	33.72232387
2	6	PE	31.91524556	25.61605199	6.299193569	78.74921127
